# Supplementary material for: Direct and indirect effects of urban gardening on aboveground and belowground diversity influencing soil multifunctionality
Source: Sci Rep. 2019 Jul 5;9:9769. doi: 10.1038/s41598-019-46024-y (PMC6611818; doi:10.1038/s41598-019-46024-y)
Supplement: Supplementary file 2 — Supplementary dataset [file 41598_2019_46024_MOESM2_ESM.zip]

Archive with 46 entries (29 files):
- R_Script_Tresch_et_al_2019_Scientific_Reports/.Rhistory
- R_Script_Tresch_et_al_2019_Scientific_Reports/.Rproj.user/
- R_Script_Tresch_et_al_2019_Scientific_Reports/.Rproj.user/E0294937/
- R_Script_Tresch_et_al_2019_Scientific_Reports/.Rproj.user/E0294937/console06/
- R_Script_Tresch_et_al_2019_Scientific_Reports/.Rproj.user/E0294937/console06/INDEX001
- R_Script_Tresch_et_al_2019_Scientific_Reports/.Rproj.user/E0294937/ctx/
- R_Script_Tresch_et_al_2019_Scientific_Reports/.Rproj.user/E0294937/explorer-cache/
- R_Script_Tresch_et_al_2019_Scientific_Reports/.Rproj.user/E0294937/pcs/
- R_Script_Tresch_et_al_2019_Scientific_Reports/.Rproj.user/E0294937/pcs/files-pane.pper
- R_Script_Tresch_et_al_2019_Scientific_Reports/.Rproj.user/E0294937/pcs/source-pane.pper
- R_Script_Tresch_et_al_2019_Scientific_Reports/.Rproj.user/E0294937/pcs/windowlayoutstate.pper
- R_Script_Tresch_et_al_2019_Scientific_Reports/.Rproj.user/E0294937/pcs/workbench-pane.pper
- R_Script_Tresch_et_al_2019_Scientific_Reports/.Rproj.user/E0294937/presentation/
- R_Script_Tresch_et_al_2019_Scientific_Reports/.Rproj.user/E0294937/profiles-cache/
- R_Script_Tresch_et_al_2019_Scientific_Reports/.Rproj.user/E0294937/rmd-outputs
- R_Script_Tresch_et_al_2019_Scientific_Reports/.Rproj.user/E0294937/saved_source_markers
- R_Script_Tresch_et_al_2019_Scientific_Reports/.Rproj.user/E0294937/sources/
- R_Script_Tresch_et_al_2019_Scientific_Reports/.Rproj.user/E0294937/sources/per/
- R_Script_Tresch_et_al_2019_Scientific_Reports/.Rproj.user/E0294937/sources/per/t/
- R_Script_Tresch_et_al_2019_Scientific_Reports/.Rproj.user/E0294937/sources/per/t/821DCAC3
- R_Script_Tresch_et_al_2019_Scientific_Reports/.Rproj.user/E0294937/sources/per/t/821DCAC3-contents
- R_Script_Tresch_et_al_2019_Scientific_Reports/.Rproj.user/E0294937/sources/per/u/
- R_Script_Tresch_et_al_2019_Scientific_Reports/.Rproj.user/E0294937/sources/prop/
- R_Script_Tresch_et_al_2019_Scientific_Reports/.Rproj.user/E0294937/sources/prop/13ACB4AF
- R_Script_Tresch_et_al_2019_Scientific_Reports/.Rproj.user/E0294937/sources/prop/18202E60
- R_Script_Tresch_et_al_2019_Scientific_Reports/.Rproj.user/E0294937/sources/prop/256D2873
- R_Script_Tresch_et_al_2019_Scientific_Reports/.Rproj.user/E0294937/sources/prop/7751FD79
- R_Script_Tresch_et_al_2019_Scientific_Reports/.Rproj.user/E0294937/sources/prop/8A5472E0
- R_Script_Tresch_et_al_2019_Scientific_Reports/.Rproj.user/E0294937/sources/prop/A635991
- R_Script_Tresch_et_al_2019_Scientific_Reports/.Rproj.user/E0294937/sources/prop/EA21E3E3
- R_Script_Tresch_et_al_2019_Scientific_Reports/.Rproj.user/E0294937/sources/prop/INDEX
- R_Script_Tresch_et_al_2019_Scientific_Reports/.Rproj.user/E0294937/viewer-cache/
- R_Script_Tresch_et_al_2019_Scientific_Reports/.Rproj.user/shared/
- R_Script_Tresch_et_al_2019_Scientific_Reports/.Rproj.user/shared/notebooks/
- R_Script_Tresch_et_al_2019_Scientific_Reports/.Rproj.user/shared/notebooks/patch-chunk-names
- R_Script_Tresch_et_al_2019_Scientific_Reports/.Rproj.user/shared/notebooks/paths
- R_Script_Tresch_et_al_2019_Scientific_Reports/Data/
- R_Script_Tresch_et_al_2019_Scientific_Reports/Data/data_SEM.csv
- R_Script_Tresch_et_al_2019_Scientific_Reports/Data/df_fauna_flora_new.csv
- R_Script_Tresch_et_al_2019_Scientific_Reports/Data/ma.flow.sp.txt
- R_Script_Tresch_et_al_2019_Scientific_Reports/Data/ma.lawn.sp.txt
- R_Script_Tresch_et_al_2019_Scientific_Reports/Data/ma.vege.sp.txt
- R_Script_Tresch_et_al_2019_Scientific_Reports/Data/species_open_tree_of_life.csv
- R_Script_Tresch_et_al_2019_Scientific_Reports/Data/traits.txt
- R_Script_Tresch_et_al_2019_Scientific_Reports/R_script_Tresch_et_al_2019.Rproj
- R_Script_Tresch_et_al_2019_Scientific_Reports/R_script_Tresch_et_al_2019_final.R
