# Supplementary material for: Direct and indirect effects of urban gardening on aboveground and belowground diversity influencing soil multifunctionality
Source: Sci Rep. 2019 Jul 5;9:9769. doi: 10.1038/s41598-019-46024-y (PMC6611818; doi:10.1038/s41598-019-46024-y)
Supplement: Supplementary file 2 — Supplementary dataset [file 41598_2019_46024_MOESM2_ESM.zip › R_Script_Tresch_et_al_2019_Scientific_Reports/Data/data_SEM.csv]

Number	Garden_ID	urbanization	habitat	multidiv_soil	multidiv_soil_plants	ManInCover	ManPest	Bg	ManIn_David	ManInCoverInt	ManInCoverInt_leaves_snail_herbicide	ManInCoverEco	ManInCoverEco_stick_snail	Compost	Weed_remouval	PestMan	earthworm_SR	collembola_SR	SR_plants	management_intensity	water_freq	Garden_intensity	fert_freq	pesticides_freq	disturbance_freq	weeding_freq	SA	PR	BD	Mg	P	Fe	K	pH	Mn	Corg	Cmic	Bacteria	Fungi	moisture	basification	nutrients	moisture variability	humus	aeration	root depth	PC1_PEI	PC2_PEI	PC3_PEI
E_1	1	2	grass	0.379807692	0.33468661	0	0.17	0.58	31	0	0.4375	0	0.2	0	0	0.125	3	5	17	2.111111111	1	0.4667	2	0	3	1	88.95184136	1.95	1.1307	203	21.35	281.1	72.69	6.58	505.4	2.60097368	809.93	581632795.8	10484101.27	3.029411765	3.235294118	3.529411765	1.764705882	3	1.941176471	2.59375	-0.082834954	-0.050796547	0.125052515
E_10	10	2	grass	0.355769231	0.355698006	0.27	0.42	0.31	57	0.633333333	0.720833333	0.44	0.48	0	0	0.125	2	6	22	3.777777778	11	0.7	5	1.2	5	4	89.13738019	1.86	1.0268	413.7	181.8	411.3	268.51	7.28	198.3	4.35739457	711.43	1218862635	4318478.534	2.888888889	3.277777778	3.777777778	1.555555556	3.111111111	2.176470588	2.15625	0.006732527	0.071858645	0.053806479
E_11	11	3	grass	0.293269231	0.314031339	0.15	0.25	0.7	43	0.233333333	0.370833333	0.44	0.413333333	0	0	0.125	1	6	22	2.444444444	2	0.4857	6	0.4	1	3	93.68770764	1.85	1.0725	332	326.37	512.3	159.99	7.04	210.6	4.41142025	685.81	831162229.9	2382549.34	2.933333333	3.4	3.8	1.8	2.866666667	2.142857143	2.384615385	-0.03010731	-0.087944232	-0.009724194
E_12	12	2	flower & berries	0.605769231	0.507549858	0.4	0	0.67	33	0.4	0.1625	0.25	0.15	1	0	0	6	6	20	3	5	0.5467	2	0	3	4	81.43712575	1.16	1.2752	485.9	118.86	401.6	78.33	7.31	230.9	5.4535296	721.12	887809921.2	3061552.664	3.21875	3.4375	3.5625	2.0625	3	1.875	2	-0.146916576	-0.035811822	-0.095780536
E_13	13	1	flower & berries	0.370192308	0.417165242	0.4	0	0.52	27	0.16	0.1025	0	0.266666667	0	0	0	1	8	29	2	1	0.4111	0	0	0	2	88.14589666	1.15	1.1398	341.4	76.56	248.6	47.34	7.5	124.4	3.50742283	579.04	171555474.2	1064337.805	3.08	3.48	3.8	1.88	2.92	2.36	2.176470588	-0.039154389	-0.052034302	-0.088655323
E_14	14	2	flower & berries	0.442307692	0.294871795	0.4	0.17	0.56	31	0.44	0.5475	0.25	0.35	0	0	0	4	5	6	2.8	2	0.5333	5	0	3	2	76.89873418	1.93	0.9875	598.9	105.9	425.4	115.38	7.37	198.8	6.43206008	694.22	634510370.5	3909740.454	3.125	3.75	3.75	1.5	3	2.5	2	0.036192093	-0.011423799	-0.199694739
E_15	15	2	flower & berries	0.264423077	0.309615385	0.4	0.25	0.51	38	0.2	0.3625	0	0.266666667	0	0	0	3	2	24	2	4	0.5	1	0.4	3	2	85.03649635	1	0.9229	699.1	107.74	346.1	140.63	7.4	162.3	7.62711385	486.72	183261060.8	1057182.98	3	3.409090909	3.772727273	1.681818182	3	2.238095238	2.125	-0.014447817	0.004279469	-0.038247341
E_16	16	4	grass	0.432692308	0.392165242	0.33	0.25	0.1	36	0.466666667	0.554166667	0.52	0.44	0	0	0.375	2	8	20	3.111111111	4	0.5667	1	0.8	4	2	82.24299065	2.53	1.0097	344.4	122.32	319.8	86.35	7.34	479.8	3.2117048	755.05	422255595.8	1126406.374	3.157894737	3.263157895	3.526315789	1.631578947	3	2.052631579	2	-0.062596964	0.018956527	0.000420366
E_17	17	3	grass	0.293269231	0.365883191	0.15	0.17	0.39	28	0.3	0.5125	0.36	0.386666667	0	0	0.125	1	6	29	2.555555556	3	0.4857	3	0	0	2	92.96296296	1.84	1.0086	450.5	86.15	481.6	192.89	7.36	227.5	6.07898282	1088.32	568803808.4	2808826.962	3.153846154	3.384615385	4	1.615384615	3	2.076923077	2.4	-0.055900409	0.043742378	-0.006338051
E_19	19	4	grass	0.355769231	0.377920228	0.32	0.13	0.54	32	0.5	0.3125	0.64	0.813333333	0	0	0.125	2	6	25	3.222222222	2	0.55	3	0.6	4	0	61.70212766	1.99	1.1295	479.5	195.39	437.9	318.68	7.33	196.5	5.4661347	550.34	198206919.2	704943.9566	3	3.294117647	3.470588235	1.823529412	3	2.176470588	2.266666667	-0.051585858	-0.050952323	0.046848157
E_2	2	2	grass	0.596153846	0.582621083	0.21	0.33	0.75	52	0.266666667	0.441666667	0.44	0.28	0	0	0.25	4	9	31	2.444444444	2	0.55	5	1	3	3	92.79778393	2.54	1.0986	198.8	63.31	335.9	54.83	6.6	545.6	3.0519573	955.6	1532645898	7303768.825	3.115384615	3.192307692	3.576923077	1.615384615	3	2	2.0625	-0.062496054	0.029833121	0.041475298
E_20	20	4	flower & berries	0.201923077	0.31980057	0.28	0.25	0.38	17	0.44	0.485	0.25	0.35	0	0	0.25	2	2	31	2.3	4	0.48	2	0.4	0	1	71.76470588	2.03	1.3371	505.2	66.31	437.4	56.13	7.48	231	5.69875355	306.3	345913208	2293202.452	2.795454545	3.545454545	3.727272727	1.727272727	2.909090909	2.428571429	3	0.030609024	-0.161361555	0.070999635
E_21	21	3	grass	0.432692308	0.414387464	0.38	0.46	0.3	38	0.666666667	0.854166667	0.48	0.293333333	0	1	0.625	2	8	23	3.222222222	5	0.6743	7	1.6	5	3	85.71428571	2.58	1.1453	407.8	83.83	264.8	65.31	7.33	472.9	2.61920621	866.75	1741334787	11251173.47	3	3.210526316	3.421052632	1.631578947	3	2.263157895	2.34375	-0.020121037	-0.034492171	0.105405401
E_22	22	1	grass	0.442307692	0.317094017	0.19	0.17	0.88	42	0.233333333	0.370833333	0.44	0.746666667	0	0	0.125	4	5	9	2	2	0.4222	3	0	0	1	88.29787234	1.26	1.2131	725.2	241.87	524.9	186.9	6.96	155.5	7.49765192	805.77	1070345353	12535445.38	2.9375	3.25	3.75	2	3	1.75	2.142857143	-0.110408965	-0.012319734	0.022870213
E_23	23	1	flower & berries	0.495192308	0.589387464	0.4	0	0.38	43	0.24	0.185	0	0.266666667	0	0	0	3	8	41	1.9	5	0.4444	2	0	4	2	83.90804598	0.95	1.2835	688.2	145.35	233	244.45	7.29	172.1	5.79697206	458.61	452604992.2	6206440.523	3.092592593	3.37037037	3.814814815	1.481481481	3.074074074	2.307692308	2.34375	-0.003315084	0.059769768	0.024993572
E_24	24	1	grass	0.567307692	0.489316239	0.17	0.08	0.7	36	0.166666667	0.166666667	0.4	0.4	0	0	0.125	6	5	21	2	1	0.4	2	0.4	0	3	70.19498607	2.02	0.8329	1080	366.79	350	218.21	7.17	410.5	5.71486024	851.6	985251809.7	4997755.41	3	3.294117647	3.705882353	1.529411765	3	2.125	2.433333333	-0.01645841	0.000227183	0.074034689
E_25	25	2	grass	0.519230769	0.472079772	0.6	0.42	0.1	50	1	0.75	0.2	0.266666667	1	0	0.125	4	7	23	2.444444444	3	0.5222	9	1.2	0	2	93.33333333	0.9	0.9397	593.2	16.32	215.9	132.58	6.25	151.6	3.17127869	1360.24	185855068	2591942.566	3.068181818	3.181818182	3.409090909	1.863636364	3	1.909090909	2.30952381	-0.105720276	-0.043550592	0.095158405
E_26	26	2	grass	0.548076923	0.439458689	0.31	0.17	0.5	27	0.433333333	0.545833333	0.52	0.44	0	0	0.125	2	11	16	3.222222222	3	0.5	0	0	4	4	85.21505376	1	1.0852	1015	33.96	223.9	127.09	7.29	429.5	2.66425416	1038.15	303616419.2	2060156.86	3.222222222	3.555555556	3.777777778	1.777777778	2.777777778	2.333333333	2.375	-0.048632652	-0.121755674	-0.114221726
E_27	27	1	grass	0.658653846	0.631695157	0.2	0.17	0.76	40	0.266666667	0.441666667	0.44	0.413333333	0	0	0.125	5	9	32	2.444444444	4	0.5056	2	0	1	3	82.78688525	1.41	1.2403	691.1	61.69	157.8	164.84	7.36	262.9	3.69269553	582.2	191609766.4	6464211.282	2.96	3.4	3.68	1.84	2.92	2.166666667	2.229166667	-0.037838656	-0.07171853	-0.025498221
E_28	28	2	grass	0.658653846	0.624287749	0.36	0.33	0.18	46	0.566666667	0.641666667	0.68	0.36	1	0	0.375	5	9	31	3.222222222	2	0.6	8	1.2	4	3	76.70454545	1.12	1.0797	326.4	101.12	354.2	153.08	7.24	571	3.94084614	763.59	247604452.4	3389793.362	3	3.363636364	3.863636364	1.818181818	3	1.909090909	2.157894737	-0.072399356	0.010456081	-0.025703263
E_29	29	2	grass	0.331730769	0.339672365	0.31	0.21	1	53	0.433333333	0.483333333	0.64	0.48	0	0	0.125	1	7	22	2.888888889	6	0.5	10	0.2	4	2	91.78082192	0.93	0.7838	533.7	84.5	315.9	114.47	7.29	118.5	9.89164307	1517.38	1299307585	3645994.816	3.107142857	3.428571429	3.642857143	1.714285714	3	2	1.653846154	-0.055763355	0.027686931	-0.133692368
E_3	3	2	flower & berries	0.394230769	0.418376068	0.23	0.17	0.43	29	0.24	0.435	0.25	0.15	1	0	0.125	2	7	27	2.1	2	0.4333	3	0	0	2	73.60703812	1.7	0.7721	581.5	246.72	400.9	167	7.2	220.6	5.51702903	882.7	1100877154	11658430.52	2.708333333	3.666666667	3.666666667	1.5	2.833333333	2.833333333	2	0.150771927	-0.128700211	-0.147063636
E_30	30	2	flower & berries	0.658653846	0.661324786	0.43	0.04	0	54	0.28	0.195	0.25	0.75	0	0	0.25	5	9	36	3.1	2	0.5714	7	1.2	2	3	73.42857143	0.61	0.5731	700.6	344.29	600.1	247.29	6.9	448.4	9.52725325	1462.61	1186317305	8585625.002	2.7	3.5	3.6	1.4	2.9	2.9	2	0.163230052	-0.076009981	-0.060531903
E_31	31	3	flower & berries	0.567307692	0.533760684	0.23	0.25	0.78	31	0.28	0.3825	0.25	0.416666667	0	0	0.125	6	5	27	2.2	2	0.5556	6	0.4	3	2	92.66055046	1.23	1.0835	486.8	119.28	382.7	82.23	7.36	280.1	4.66013907	826.8	471673762	2371139.072	3.111111111	3.5	3.444444444	1.777777778	3	2	2.15	-0.072623025	-0.061060328	-0.063045791
E_32	32	5	grass	0.394230769	0.373931624	0	0.17	0.13	22	0	0.4375	0	0.533333333	0	0	0	2	7	21	2.555555556	2	0.4833	0	0	1	0	77.45454545	3.28	1.1728	351.4	81.43	355.8	63.98	7.42	200.9	3.83142789	742.26			3.026315789	3.210526316	3.789473684	1.789473684	3	1.947368421	2.375	-0.080855937	0.009616369	0.077650984
E_33	33	5	grass	0.509615385	0.569373219	0	0	0.76	19	0	0.1875	0	0.466666667	0	0	0.125	2	10	37	2.111111111	1	0.4667	2	0	0	1	92.1641791	2.09	0.9765	392.6	313.27	437.1	114.98	7.23	242.9	5.36220747	677.44	344804117.7	1409520.21	2.90625	3.25	3.28125	1.6875	3.0625	2.032258065	2.517241379	-0.040413309	-0.064224237	0.147426431
E_34	34	2	grass	0.216346154	0.262749288	0.23	0	0.55	46	0.333333333	0.270833333	0.48	0.426666667	0	0	0.125	1	4	22	2.777777778	8	0.5333	2	0	3	2	90.83557951	2.08	1.0683	297.6	352.13	399.4	116.39	7.22	212.9	2.44161188	774.08	277107641.7	950464.63	3.28125	3.5	3.75	1.875	3	1.75	2.1875	-0.144383958	-0.006927642	-0.097272513
E_35	35	4	grass	0.548076923	0.491310541	0	0.04	0.66	23	0	0.1875	0	0.2	0	0	0	2	11	23	2.444444444	1	0.4429	2	0.2	0	1	90	1.82	0.9518	427.6	118.54	397.5	43.91	7.37	187.2	4.44380442	482.08	171881496.5	1171177.241	3.25	3.3125	3.75	2.0625	3	1.75	2.25	-0.176071746	-0.004172086	-0.016503409
E_36	36	4	grass	0.495192308	0.522720798	0.21	0.38	0.68	41	0.3	0.6375	0.48	0.226666667	0	0	0.125	3	8	32	3	5	0.7667	4	1	3	3	93.47826087	2.48	0.9954	192	66.51	361.8	50.06	7.06	410.6	2.3171651	654.02	215399833	597129.5243	3.12	3.24	3.64	1.64	3	2.2	2.136363636	-0.043836288	0.02449754	0.029774182
E_37	37	3	grass	0.331730769	0.406339031	0.47	0.17	0.35	30	0.8	0.6375	0.3	0.633333333	0	0	0	1	7	31	2.222222222	4	0.5667	2	0	3	2	78.09798271	2.01	1.1459	577.5	56.04	266.9	88.17	7.42	390.8	2.88097764	873.55	520655433.2	4149364.367	3.071428571	3.214285714	3.428571429	1.857142857	3	1.857142857	2.442307692	-0.111853698	-0.055360481	0.104831873
E_38	38	2	grass	0.495192308	0.507905983	0.28	0.25	0.76	58	0.4	0.4125	0.68	0.56	0	0	0.125	3	8	30	2.888888889	7	0.56	8	0.4	4	3	89.54703833	1.36	1.059	431.1	79.28	361.8	107.4	7.33	248	4.22229095	746.01	331863576.7	2299196.382	3.108695652	3.304347826	3.652173913	1.608695652	3.086956522	2.043478261	1.8	-0.047836578	0.084424517	-0.040255735
E_4	4	3	grass	0.293269231	0.321438746	0.46	0.33	0.47	39	0.9	0.975	0.44	0.213333333	0	1	0.875	1	6	23	4.333333333	8	0.65	6	1.4	4	2	90.46321526	1.36	0.8065	461.1	325.51	379.2	104.17	7.05	270.1	3.4516502	820.86	304866900.4	3952418.673	2.970588235	3.352941176	3.588235294	1.411764706	3	2.411764706	2	0.047638221	0.015936943	-0.011778649
E_40	40	2	grass	0.634615385	0.526780627	0.19	0.21	1.28	44	0.266666667	0.504166667	0.2	0.2	0	0	0.125	4	10	20	2.666666667	3	0.6	4	0.2	6	3	74.92260062	0.82	1.1563	522.3	174.46	300.7	102.43	7.23	341.9	3.15499441	811.87	358821598.6	2613935.775	3.1875	3.3125	3.5625	1.75	3	2	2.25	-0.093050141	-0.011374604	0.01528851
E_41	41	2	flower & berries	0.75	0.803703704	0.4	0.17	0.42	25	0.2	0.425	0	0.333333333	0	0	0	4	13	47	1.8	2	0.4833	2	0	0	3	93.125	1.08	1.1286	542.7	208.92	268.4	237.26	7.15	349.9	4.61489478	772.57	875954860.1	4004731.192	2.885714286	3.457142857	3.514285714	1.457142857	2.828571429	2.6	1.818181818	0.091395065	-0.085435603	-0.102479486
E_42	42	2	flower & berries	0.317307692	0.322649573	0.53	0.25	0.38	11	0.44	0.5475	0.5	0.233333333	1	0	0.125	2	5	21	2.9	1	0.6	2	0.4	3	2	88.76404494	1.27	1.1691	476.8	48.61	226.8	115.66	7.53	184.4	4.34419247	817.4	732580373.5	11272576.53	3.133333333	3.333333333	3.933333333	1.733333333	3.133333333	1.857142857	2.772727273	-0.10774338	0.05606866	0.104172022
E_43	43	1	grass	0.177884615	0.229700855	0.3	0.04	0.88	26	0.433333333	0.295833333	0.4	0.8	0	0	0.125	1	3	21	2.888888889	4	0.6	0	0.2	3	0	92.19219219	1.79	0.8819	630	21.86	276.8	74.53	7.43	343.9	4.22833067	1445.03	1410478226	7079622.22	2.976190476	3.333333333	3.380952381	1.761904762	3	1.952380952	2.175	-0.059553275	-0.060162642	0.026091168
E_45	45	1	grass	0.706730769	0.604487179	0.47	0.17	0.33	37	0.6	0.4625	0.2	0.4	0	0	0.125	7	7	24	2.222222222	2	0.4	2	0	0	2	95.20958084	0.98	0.9407	615.7	17.26	278.2	44.24	7.5	411.9	3.57175083	1054.67	654158048.3	2880803.072	3.2	3.2	3.6	1.65	3	2.2	2.333333333	-0.065906574	0.015412387	0.075312176
E_46	46	2	grass	0.370192308	0.320868946	0.6	0	0.67	44	1	0.375	0.2	0.4	0	0	0	1	8	16	2	8	0.48	3	0	0	2	93.37539432	1.45	1.0844	442.7	44.5	294.9	46.54	7.42	239.3	3.6738813	729.89	413984588.2	1338585.01	3.0625	3.1875	3.5	1.625	3	2.125	2.666666667	-0.052521109	-0.03780752	0.161597425
E_47	47	0	grass	0.447115385	0.416595442	0.19	0.17	1.13	41	0.266666667	0.379166667	0.48	0.293333333	0	0	0.125	1	10	22	2.444444444	2	0.4857	2	0	2	3	91.66666667	1.15	0.9736	423.7	136.97	327.3	118.07	7.29	416.5	4.13994434	1166	387355340.4	1204652.72	3.25	3.5	3.75	1.916666667	3	1.833333333	2.454545455	-0.140592257	-0.03609009	-0.048153728
E_48	48	1	grass	0.596153846	0.545584046	0.34	0.25	0.3	36	0.7	0.6125	0.44	0.28	0	0	0.25	4	9	26	3.555555556	2	0.6133	5	0.6	4	2	91.66666667	1.13	0.8961	762.4	71.4	314.5	87.42	7.33	427.7	3.96761171	1421.57	316954785.2	1197196.522	3	3.5	3.5	1.714285714	2.857142857	2.142857143	1.653846154	-0.012672877	-0.080013603	-0.1652954
E_49	49	1	grass	0.355769231	0.437179487	0.17	0.25	0.45	28	0.2	0.3625	0.44	0.413333333	0	0	0.125	2	6	33	2	1	0.5	2	0.4	3	2	91.17647059	1.25	0.8164	515.8	60.86	359.9	109.61	7.36	311.2	4.96347093	1021.58	427424973.9	2648259.946	3.26	3.28	3.68	1.68	3.08	2.04	1.75	-0.086295572	0.102615776	-0.060629365
E_5	5	2	grass	0.432692308	0.34031339	0.39	0.29	0.68	57	0.566666667	0.579166667	0.24	0.213333333	0	0	0.125	2	8	13	3.555555556	5	0.6222	9	0.6	5	3	67.42857143	1.09	1.0491	318.3	230.47	457.6	233.38	7.23	473.8	3.12754418	596.09	251167424.5	2467469.909	2.916666667	3.166666667	4	1.833333333	3	1.666666667	2.083333333	-0.093091176	0.05848805	0.038208806
E_50	50	0	grass	0.331730769	0.443376068	0.27	0.17	0.55	44	0.3	0.5125	0.8	0.533333333	0	0	0.125	1	7	36	2.333333333	2	0.4286	4	0.4	0	2	93.71428571	1.46	0.8564	542.5	163.57	384.8	134.25	7.07	632.5	4.17386989	1109.07	223716320.9	704130.3771	3.023809524	3.380952381	3.428571429	1.571428571	3.095238095	2.047619048	2.052631579	-0.028862604	0.014782611	0.000804129
E_52	52	2	grass	0.543269231	0.480698006	0.54	0.29	0.99	31	0.566666667	0.641666667	0.92	0.573333333	1	0	0.125	5	6	22	2.555555556	2	0.6	6	0.6	2	2	88.63636364	2.07	0.9041	530.1	106.58	270.4	74.57	7.3	426.2	3.94636351	1330.19	518110751.8	1003639.731	3.142857143	3.285714286	3.476190476	1.80952381	3	2.047619048	2.131578947	-0.087790178	-0.021463743	0.012173753
E_53	53	2	grass	0.581730769	0.498931624	0.21	0.08	0.73	22	0.266666667	0.254166667	0.44	0.346666667	0	0	0.125	5	7	21	2.333333333	2	0.4786	0	0.4	0	1	94.01709402	1.49	0.9492	428.2	229.86	415.9	85.32	7.29	272.7	4.53812197	1033.43	292500393.2	2391157.387	3.117647059	3.058823529	3.470588235	1.588235294	3	2.294117647	2	-0.032813647	0.04104903	0.090896468
E_54	54	2	grass	0.625	0.587037037	0.33	0.33	0.17	48	0.533333333	0.633333333	0.28	0.293333333	0	0	0.125	2	13	29	3	7	0.64	4	0.8	5	2	72.67267267	2.12	1.0491	521.2	101.98	214.5	154.18	7.57	212.1	5.49675583	582.64	154852687.5	1849850.931	3	3.19047619	3.428571429	1.428571429	3	2.238095238	2	0.01207757	0.017044219	0.060006119
E_55	55	1	flower & berries	0.509615385	0.636039886	0.25	0	0.43	42	0.28	0.1325	0.25	0.35	1	0	0.125	2	10	46	2.2	2	0.42	4	0	0	2	65.74585635	1.63	1.1727	289.7	264.1	259.9	172.24	6.84	330.1	2.82811374	506.67			3.029411765	3.5	3.705882353	1.676470588	3.058823529	2.352941176	2.078947368	-0.00373453	0.012916054	-0.071608112
E_56	56	1	flower & berries	0.711538462	0.652136752	0.4	0	0.3	33	0.24	0.1225	0	0.333333333	0	0	0	4	12	30	2	1	0.45	2	0	4	2	91.56118143	1.56	0.9661	459.8	269.56	387.2	208.54	7.27	556	3.62895623	853.86	106179622.2	2629787.214	2.928571429	3.380952381	3.666666667	1.476190476	3.095238095	2.2	1.9375	0.022564503	0.0609663	-0.022251665
E_57	57	1	grass	0.524038462	0.578988604	0.31	0.17	0.41	46	0.4	0.4125	0.48	0.493333333	0	0	0.125	1	12	37	2.666666667	5	0.4667	3	0	4	3	87.12328767	1.95	0.9869	215.3	299.68	402.5	234.9	6.57	252.1	3.095988	665.92	236807499.4	3850082.95	3.106060606	3.242424242	3.757575758	1.696969697	3	2.1875	1.793103448	-0.043667555	0.064260438	-0.041662395
E_58	58	2	grass	0.394230769	0.381339031	0.53	0	0.57	20	1	0.3125	0.3	0.7	0	0	0	2	7	22	2	2	0.45	2	0	0	2	90.21406728	1.72	0.993	451.9	127.73	264.8	90.35	7.44	267.9	3.54705301	918.52	2136703315	7455643.339	2.925	3.3	3.35	1.7	3	2.1	2.5	-0.032955272	-0.086337979	0.107296497
E_59	59	2	grass	0.485576923	0.427421652	0.25	0.33	1.03	43	0.233333333	0.370833333	0.56	0.32	0	0	0.125	1	11	20	1.888888889	2	0.5	2	0.8	3	3	90.77809798	2.39	0.9747	495.6	427.74	438.7	113.93	6.76	211.6	5.45433533	1085.25	2192183500	5792295.824	2.966666667	3.2	3.466666667	1.6	3	2.285714286	2.590909091	-0.011853286	-0.046489003	0.155595651
E_6	6	2	grass	0.682692308	0.544017094	0.31	0.25	0.58	57	0.4	0.4125	0.68	0.426666667	0	0	0.125	6	8	18	2.666666667	2	0.5333	9	0.4	2	3	94.61077844	1.15	0.8691	460.9	116.16	283.3	71.47	7.32	178.8	4.75413296	790.74	981132692.8	2229880.053	2.888888889	3.222222222	3.777777778	1.555555556	3	2.333333333	2.166666667	0.02486703	0.030450632	0.059592856
E_60	60	2	grass	0.5625	0.552777778	0.33	0.17	0.68	42	0.266666667	0.379166667	0.4	0.4	0	0	0.125	1	13	30	2.222222222	2	0.44	4	0	0	4	90.66666667	2.55	0.9494	596.1	94.98	324.1	101.42	7.14	434.6	4.15361475	1548.41	1602708542	4359637.248	3.147058824	3.352941176	3.411764706	1.647058824	3	2.058823529	2.235294118	-0.062844161	-0.034878761	0.01492867
E_61	61	3	grass	0.822115385	0.577706553	0.29	0.42	0.39	49	0.566666667	0.704166667	0.4	0.2	0	0	0.125	7	10	10	3.333333333	9	0.6	5	1.2	3	3	78.28746177	1.08	0.9071	443.8	210.85	560.5	139.29	7.14	126.8	7.61748926	1140.88	2514906659	12243362.88	3	3.375	3.625	1.75	3	2	1.785714286	-0.046357422	0.0077619	-0.078434846
E_62	62	2	grass	0.403846154	0.447008547	0.23	0	1.4	35	0.266666667	0.129166667	0.56	0.453333333	0	0	0.125	4	4	30	2.111111111	3	0.4222	2	0	0	2	81.92090395	2.06	1.3179	332.2	146.7	435.8	139.43	7.34	296.9	2.97964408	561.85			3.138888889	3.277777778	3.888888889	1.833333333	2.888888889	1.705882353	2.558823529	-0.130009133	-0.041185596	0.046654718
E_63	63	2	grass	0.658653846	0.653917379	0.29	0.25	0.92	54	0.6	0.2125	0.4	0.333333333	0	0	0.125	5	9	35	3.111111111	3	0.6222	9	1.2	3	4	93.7694704	1.53	0.9726	536.8	242.97	593.4	155.35	6.95	228.3	6.5394334	926.97	618535912.8	3607246.443	2.9	3.4	3.72	1.64	3.08	2.44	2.068181818	0.029571227	0.030596553	-0.016973832
E_64	64	3	grass	0.557692308	0.645868946	0.18	0	0.73	34	0.28	0.1325	0.25	0.75	1	0	0.125	4	8	43	2.222222222	2	0.32	7	0	0	2	91.96428571	2.19	0.8853	252.1	83.03	318.9	123.06	7.28	135.5	2.31796016	716.83	796266910.3	13909645.4	3.105263158	3.315789474	3.947368421	2	2.894736842	1.736842105	2.5	-0.141504337	-0.049394109	0.014119615
E_65	65	3	grass	0.471153846	0.447435897	0.25	0.17	1.18	47	0.233333333	0.433333333	0.56	0.52	0	0	0.125	2	9	24	1.888888889	2	0.4	4	0	3	2	93.22493225	1.31	0.8529	600	101.46	421.7	203.97	7.27	258.4	5.67675497	1096.08	1456731082	5836034.23	2.964285714	3.5	3.571428571	1.857142857	3	1.857142857	2.576923077	-0.079950104	-0.098536364	0.016556908
E_66	66	4	grass	0.495192308	0.352350427	0.3	0	0.38	56	0.433333333	0.358333333	0.44	0.413333333	0	0	0	3	8	9	3.444444444	8	0.6	8	0	8	2	91.11842105	1.39	0.8203	533.1	117.42	455.3	112.28	7.46	198.5	5.20855511	784.43	1051439717	2640464.632	3.142857143	3.142857143	3.571428571	1.857142857	3	2.142857143	2.083333333	-0.089829786	0.014933703	0.051824498
E_67	67	4	flower & berries	0.519230769	0.509116809	0.18	0	0.35	14	0.16	0.1025	0	0.6	0	0	0.125	4	7	28	1.9	0	0.4	2	0.2	0	2	88.37209302	1.99	1.1658	431.4	214.77	404.6	210.93	7.37	217.9	4.64792617	940.29	1524008485	4840284.949	2.840909091	3.454545455	3.409090909	1.318181818	3	2.545454545	2.136363636	0.10108933	-0.044027217	0.000885038
E_68	68	2	flower & berries	0.745192308	0.570868946	0.65	0.46	0.78	46	0.68	0.545	0.25	0.283333333	1	0	0.25	7	8	16	3.2	5	0.6311	5	1.4	3	3	92.94117647	1.23	0.9727	393.6	387.53	538.2	305.97	7.09	470.7	2.21816264	818.07	404459853.3	4222473.074	3.041666667	3.25	3.666666667	1.666666667	3	2.454545455	2.1875	-0.005832322	0.012191268	0.039462567
E_69	69	2	grass	0.408653846	0.398361823	0.23	0.08	0.47	36	0.233333333	0.245833333	0.52	0.44	0	0	0.125	1	9	23	2	2	0.4667	2	0.4	1	1	88.53333333	1.96	1.3198	591.4	41.58	315.9	58.66	7.29	261.2	4.32739943	1185.57	749329946.3	7803665.596	3.075	3.3	3.55	1.5	3	2.1	1.911764706	-0.019508114	0.028023908	-0.017771485
E_7	7	2	grass	0.432692308	0.414387464	0.25	0.17	1.15	41	0.2	0.4875	0.32	0.44	0	0	0.125	2	8	23	1.777777778	4	0.36	4	0	0	2	64.03785489	1.36	1.1795	583.3	80.04	154.5	139.16	7.36	122.6	7.58537113	689.89	159137989.9	969441.0837	3.1875	3.3125	3.625	1.9375	3	1.75	2.25	-0.147119383	-0.018794062	0.003393652
E_70	70	2	grass	0.432692308	0.421794872	0.29	0.17	0.4	39	0.366666667	0.466666667	0.6	0.466666667	0	0	0.125	2	8	24	2.666666667	3	0.5143	3	0	4	3	86.81948424	1.72	1.093	205.4	17.17	190.1	51.8	6.46	335.2	2.23839632	822.41	83355409.09	2626293.753	3.15	3.25	3.5	1.5	3	2.2	1.710526316	-0.021358694	0.051973467	-0.038305001
E_71	71	2	grass	0.177884615	0.170441595	0.21	0.17	0.38	21	0.266666667	0.379166667	0.44	0.346666667	0	0	0.125	1	3	13	2.111111111	2	0.4286	3	0	0	1	93.55742297	2.01	0.9087	552	86.12	316.6	78.27	7.33	471.1	2.9677574	1155.89	545398656.2	4040516.578	3.038461538	3.307692308	3.461538462	1.692307692	3	2.230769231	2.708333333	-0.041450559	-0.074580593	0.123131873
E_72	72	3	grass	0.408653846	0.502065527	0	0.33	0.27	45	0	0.5	0	0.333333333	0	0	0	1	9	37	2.666666667	8	0.5	6	0.8	0	2	80.60606061	2.53	0.9901	641.3	287.06	368.3	122.5	7.29	210.3	4.68468263	1040.42	286334071.9	2180873.469	3.045454545	3.272727273	3.545454545	1.5	3	2.181818182	2.2	-0.011911396	0.004640831	0.047938956
E_73	73	2	grass	0.447115385	0.609188034	0	0.17	0.38	12	0.16	0.415	0	0.266666667	0	0	0.125	1	10	48	1.777777778	0	0.2833	0	0	0	1	63.4502924	1.78	1.3106	536.8	115.45	240.5	70.42	7.57	248.1	2.24617663	704.02	918778901.1	18196621.82	2.775862069	3.206896552	3.206896552	1.517241379	2.931034483	2.24137931	2.5625	0.032391919	-0.128786121	0.176403274
E_74	74	2	grass	0.408653846	0.43539886	0.21	0.29	0.68	46	0.3	0.575	0.48	0.226666667	0	0	0.125	1	9	28	2.666666667	9	0.6	6	0.6	0	1	94.35736677	2.07	0.8473	504.4	187.06	310.7	82.76	7.37	341.8	5.19101989	1593.98	1066037492	2938566.911	2.977272727	3.272727273	3.318181818	1.681818182	2.909090909	2.181818182	2	-0.019922547	-0.079070313	0.011270565
E_75	75	2	grass	0.432692308	0.577350427	0.15	0	0.95	23	0.24	0.185	0.25	0.35	1	0	0.125	2	8	45	1.888888889	1	0.3333	1	0	0	2	93.33333333	2.14	1.0553	143.6	284.46	342.5	74.45	7.19	244.7	5.13200932	511.44	654989081.3	3027299.016	2.951612903	3.322580645	3.322580645	1.483870968	3	2.290322581	2.375	0.017485681	-0.061041966	0.084133727
E_77	77	2	grass	0.572115385	0.492521368	0.08	0	0.83	33	0.233333333	0.120833333	0.36	0.386666667	0	0	0.125	3	10	21	1.888888889	2	0.4	2	0	3	3	88.23529412	1.55	0.9343	563.3	108.11	305.6	92.47	7.44	262.6	4.39950385	585	1622413930	8964947.449	2.925	3.45	3.65	1.8	3	2	2.710526316	-0.053373659	-0.088246782	0.061401299
E_78	78	2	grass	0.572115385	0.551780627	0.15	0.21	0.58	30	0.2	0.3625	0.4	0.333333333	0	0	0.125	3	10	29	2.222222222	1	0.5333	3	0.2	3	3	86.87150838	1.99	1.0544	413	180.96	307.1	325.68	7.28	266.3	3.73500506	859.28	392449808.4	6422338.771	2.904761905	3.238095238	3.619047619	1.619047619	2.904761905	2.2	2.404761905	-0.002986774	-0.062876	0.087009928
E_8	8	3	flower & berries	0.432692308	0.429202279	0.45	0.42	0.67	35	0.36	0.465	0.5	0.3	1	0	0.375	2	8	25	2.5	2	0.47	4	1	0	2	91.7888563	1.21	0.91	374.9	294.09	484.2	216.55	7.16	312.4	5.49622455	1189	511018806.8	1949747.624	2.95	3.7	3.55	1.65	2.9	2.5	2.142857143	0.044080057	-0.123451587	-0.146203833
E_80	80	3	grass	0.548076923	0.617236467	0.47	0.04	0.35	19	0.8	0.3875	0.3	0.7	0	0	0	2	11	40	2.222222222	1	0.4667	0	0.2	0	2	91.17647059	1.91	0.8987	532.8	5.19	336.1	61.72	7.56	280.1	6.36225924	984.43	244578437.5	1999885.443	2.946428571	3.428571429	3.392857143	1.571428571	2.928571429	2.428571429	2.565217391	0.025320603	-0.122021185	0.056456828
E_81	81	2	grass	0.572115385	0.448076923	0.45	0.29	0.24	44	0.766666667	0.754166667	0.24	0.346666667	0	0	0.125	3	10	15	4.111111111	5	0.6867	8	0.6	4	3	90.22346369	1.67	0.9744	629.9	138.61	239.4	45.69	7.38	402.6	2.54655652	812.92	240209052.9	2083041.241	3.35	3.4	3.5	1.9	3.2	1.4	1.875	-0.206262764	0.087501567	-0.072157052
E_83	83	2	grass	0.5625	0.582407407	0	0	0.48	21	0	0.0625	0	0.266666667	0	0	0	1	13	34	1.888888889	1	0.3467	3	0	0	1	91.71597633	1.36	0.8581	431.3	149.05	362.8	83.42	7.36	289.4	4.93364216	1164.74	1520967891	4337590.88	3.108695652	3.347826087	3.565217391	1.695652174	2.913043478	2.130434783	2.15	-0.049733902	-0.049586076	-0.020949525
E_84	84	1	flower & berries	0.394230769	0.462820513	0.3	0.21	0.52	47	0.32	0.3925	0.5	0.366666667	1	0	0.25	2	7	33	2	3	0.4667	7	0.2	6	2	76.53958944	1.73	0.8735	476.4	274.66	384.3	104.12	7.37	311.9	3.53996254	753.65	212676749.5	1897386.146	3.045454545	3.5	3.681818182	1.545454545	2.909090909	2.454545455	1.807692308	0.03362779	-0.020685893	-0.138965905
E_85	85	1	grass	0.25	0.344444444	0.09	0.04	0.5	39	0.266666667	0.254166667	0.44	0.346666667	0	0	0.125	4	0	30	2.777777778	3	0.5	0	0.2	4	3	90.86021505	1.4	0.8435	711.2	262.41	446.8	214.95	7.1	505.4	4.36933506	1129.72	1910668080	5582179.38	3.142857143	3.285714286	3.761904762	1.761904762	3	1.8	2.023809524	-0.104310539	0.037392956	-0.023644396
E_9	9	3	grass	0.379807692	0.393945869	0.27	0	0.36	44	0.366666667	0.341666667	0.52	0.706666667	0	0	0.125	3	5	25	2.888888889	9	0.6	2	0	5	2	87.78135048	1.9	0.9755	280.2	147.13	384.3	115.15	7.42	453.4	3.11391312	818.31	2399309192	6207266.502	3.1	3.266666667	3.866666667	1.733333333	3	1.857142857	2.269230769	-0.091012319	0.034934961	0.02647486
I_1	1	2	vegetables	0.442307692	0.457834758	0	0.17	0.58	31	0.4	0.5375	0.666666667	0.422222222	1	0	0.125	4	5	28	2.454545455	1	0.4667	2	0	3	1	66.57142857	1.33	1.3411	318.2	343.52	652.6	190.11	7.04	497.6	3.97394769	627.35	1275225826	15371900.83	2.980769231	3.307692308	4	1.423076923	3.076923077	2.44	2.078947368	0.043025938	0.115557523	0.004035427
I_10	10	2	vegetables	0.355769231	0.326068376	0.27	0.42	0.31	57	0.84	0.7725	0.266666667	0.422222222	1	0	0.375	2	6	18	3.909090909	11	0.7	5	1.2	5	4	87.11864407	1.83	1.0772	371.9	143.44	447.3	101.4	7.23	195.5	4.10032419	835.25	1022286693	2863392.895	2.911764706	3.294117647	4	1.117647059	3.117647059	2.875	2.125	0.144440367	0.152853163	0.043735669
I_11	11	3	vegetables	0.432692308	0.392165242	0.15	0.25	0.7	43	0.36	0.4025	0.5	0.433333333	1	0	0.125	2	8	20	2.727272727	2	0.4857	6	0.4	1	3	78.8961039	0.57	1.2151	413.7	214.35	678.2	225.44	6.99	264	5.38886591	697.45	495705743.8	1695241.184	3.03125	3.375	4	1.375	3	2.6	2.222222222	0.061422951	0.069211517	-0.012603365
I_12	12	2	vegetables	0.504807692	0.432834758	0.4	0	0.67	33	0.32	0.1425	0.733333333	0.311111111	1	0	0.125	5	5	19	3.090909091	5	0.5467	2	0	3	4	81.87134503	0.94	1.0337	612.1	255.43	465.7	90.75	7.25	222	6.32644998	507.72	703292990.5	3681633.762	2.921052632	3.315789474	3.894736842	1.368421053	3.210526316	2.473684211	1.833333333	0.06534036	0.17554232	-0.006485362
I_13	13	1	vegetables	0.254807692	0.295797721	0.4	0	0.52	27	0.2	0.1125	0.366666667	0.388888889	0	0	0.125	1	5	23	2.181818182	1	0.4111	0	0	0	2	84.70948012	1.07	1.2201	333.5	63.36	241.7	51.83	7.56	131.9	4.37640645	466.6	175039281.1	834328.2971	2.947368421	3.631578947	3.842105263	1.578947368	2.894736842	2.444444444	1.966666667	0.05055567	-0.048040326	-0.167372416
I_15	15	2	vegetables	0.365384615	0.399145299	0.4	0.25	0.51	38	0.52	0.4425	0.5	0.433333333	1	0	0.375	4	3	27	2.818181818	4	0.5	1	0.4	3	2	63.17689531	0.68	1.0997	641	100.22	298.3	73.79	7.54	158.7	7.46362519	409.32	228108611.7	878702.086	2.941176471	3.470588235	3.941176471	1.470588235	3	2.294117647	2.038461538	0.03863336	0.042348229	-0.074467165
I_16	16	4	flower & berries	0.177884615	0.311182336	0.33	0.25	0.1	36	0.68	0.6075	0	0.266666667	0	0	0.375	1	3	32	2.8	4	0.5667	1	0.8	4	2	87.54098361	2.49	1.1413	293.3	94.45	347.9	81.96	7.42	326.3	3.06469271	695.12	224316394	1486367.974	3.035714286	3.428571429	3.714285714	1.785714286	3	1.923076923	2	-0.067441799	-0.003464644	-0.072158388
I_17	17	3	vegetables	0.355769231	0.540883191	0.15	0.17	0.39	28	0.16	0.4775	0.3	0.366666667	0	0	0.125	2	6	47	2.545454545	3	0.4857	3	0	0	2	90.03558719	1.77	0.8011	649.1	195.64	583	349.71	7.18	226.8	8.81051846	1012.87	1312791399	4892464.461	3.130434783	3.391304348	3.869565217	1.47826087	3	2.47826087	2	0.019167912	0.065004899	-0.064506464
I_18	18	4	flower & berries	0.596153846	0.582621083	0.08	0.33	0.2	16	0.28	0.7575	0.75	0.45	1	1	0.5	4	9	31	1.7	0	0.36	0	0	0	2	83.4375	1.15	1.0783	453.2	282.88	460.9	112.28	7.17	241.2	5.28578155	851.68	352966414.3	1887865.343	2.909090909	3.5	3.727272727	1.5	3	2.428571429	2.307692308	0.050155837	-0.024420205	-0.021965173
I_19	19	4	flower & berries	0.225961538	0.313603989	0.32	0.13	0.54	32	0.24	0.2475	0	0.6	0	0	0.25	3	1	28	2	2	0.55	3	0.6	4	0	90.05847953	1.45	1.2021	500.1	185.1	525.1	108.88	7.18	183	7.94058194	764.49	535818666.1	1548733.368	2.653846154	3.461538462	3.230769231	1.307692308	2.846153846	2.846153846	1.785714286	0.181302368	-0.130919966	-0.059313237
I_2	2	2	vegetables	0.394230769	0.455413105	0.21	0.33	0.75	52	0.44	0.485	0.5	0.3	1	0	0.25	2	7	32	3.363636364	2	0.55	5	1	3	3	84.30232558	0.73	1.4229	428.4	405.76	296.9	217.68	7.18	391.3	3.24540847	639.76	192035541.7	7694229.507	2.9	3.28	3.88	1.48	3.16	2.44	1.921052632	0.047709393	0.136625096	0.013614169
I_20	20	4	flower & berries	0.3125	0.30462963	0.28	0.25	0.38	17	0.44	0.485	0.25	0.35	0	0	0.25	5	0	19	2.3	4	0.48	2	0.4	0	1	84.32601881	1.62	1.2682	479.8	27.54	393.9	76.94	7.45	262.3	4.01667038	639.99	187475399.1	3300688.594	2.4	3.533333333	3.2	1.4	3	3	2.666666667	0.212836974	-0.186539546	0.118167207
I_21	21	3	flower & berries	0.591346154	0.520156695	0.38	0.46	0.3	38	0.84	0.8975	0.25	0.216666667	0	1	1	7	4	23	3.4	5	0.6743	7	1.6	5	3	88.50931677	2.07	0.9549	343	196.13	435.4	113.35	7.23	273	5.93136785	1025.56	1162069485	11916620.74	2.961538462	3.153846154	3.307692308	1.384615385	3.153846154	2.230769231	1.9375	0.018030846	0.076472625	0.101938319
I_22	22	1	vegetables	0.745192308	0.778276353	0.19	0.17	0.88	42	0.32	0.3925	0.8	0.866666667	1	0	0.125	7	8	44	2.090909091	2	0.4222	3	0	0	1	82.40469208	0.49	1.1833	896.4	417.67	365	209.55	7.28	163.1	5.44975618	698.47	795006543.6	7341048.19	3.121212121	3.484848485	3.909090909	1.454545455	3.121212121	2.3125	1.875	0.009058779	0.122020079	-0.104999242
I_23	23	1	vegetables	0.533653846	0.540954416	0.4	0	0.38	43	0.48	0.245	0.666666667	0.488888889	1	0	0.125	3	9	31	2.272727273	5	0.4444	2	0	4	2	67.1686747	0.99	1.3372	739.1	214.91	255	368.85	7.26	199.5	5.88944491	549.87	644438774.7	13627572.45	2.875	3.3	4	1.25	2.9	2.6	2.25	0.107713216	0.029871776	0.027000856
I_24	24	1	vegetables	0.504807692	0.48468661	0.17	0.08	0.7	36	0.36	0.215	0.833333333	0.544444444	1	0	0.375	5	5	26	2.181818182	1	0.4	2	0.4	0	3	63.91184573	0.91	1.3021	1125	214.42	460	223.01	7.19	408	4.48170886	547.49	329499469.6	10156418.6	3.119047619	3.285714286	3.952380952	1.666666667	3.19047619	2.4	2.277777778	-0.031202405	0.136574965	0.045727964
I_25	25	2	vegetables	0.644230769	0.607264957	0.6	0.42	0.1	50	0.6	0.65	0.8	0.466666667	1	0	0.375	6	7	30	2.636363636	3	0.5222	9	1.2	0	2	82.59668508	0.75	1.0442	869	110.88	558.2	420.63	7.24	311.2	4.60926072	1362.47	385708234.6	10044934.76	3.052631579	3.263157895	4	1.526315789	3	2.263157895	2.3	-0.00805887	0.068239711	0.037655986
I_26	26	2	flower & berries	0.278846154	0.311823362	0.31	0.17	0.5	27	0.24	0.4975	0	0.266666667	0	0	0.125	2	4	23	2.1	3	0.5	0	0	4	4	75.1396648	0.96	1.1963	868.7	31.34	210.7	122.86	7.5	336	3.60042863	655.53	165551312.8	7279277.586	3.1	3.5	3.5	1.7	2.8	2.4	2.166666667	-0.008636972	-0.135863604	-0.092149771
I_27	27	1	vegetables	0.774038462	0.678988604	0.2	0.17	0.76	40	0.44	0.485	0.633333333	0.477777778	0	0	0.125	5	12	28	2.636363636	4	0.5056	2	0	1	3	78.87700535	0.89	1.3008	921	104.59	183.1	129.94	7.56	355.9	4.42320193	958.13	161243573.1	9398925	2.791666667	3.416666667	3.791666667	1.541666667	3.083333333	2.583333333	2.214285714	0.077752531	0.026738728	0.013239012
I_28	28	2	vegetables	0.278846154	0.245156695	0.36	0.33	0.18	46	0.44	0.61	0.5	0.3	1	0	0.375	2	4	14	2.727272727	2	0.6	8	1.2	4	3	56.62650602	0.86	1.2432	388.6	157.49	295.9	109.42	7.4	519	3.38869237	536.79	120585823.4	3357097.552	2.909090909	3.181818182	4	1.454545455	3	2.2	2	0.023609405	0.097247706	0.033609697
I_29	29	2	vegetables	0.240384615	0.278774929	0.31	0.21	1	53	0.52	0.505	0.6	0.466666667	1	0	0.125	2	3	22	2.545454545	6	0.5	10	0.2	4	2	89.11174785	0.67	0.9747	850.8	202.14	209.8	294.35	7.33	93.27	9.67860179	750.83	789490111.9	4234583.36	2.842105263	3.263157895	3.894736842	1.368421053	3.105263158	2.555555556	2.214285714	0.082827643	0.097667922	0.07356024
I_3	3	2	vegetables	0.254807692	0.273575499	0.23	0.17	0.43	29	0.28	0.445	0.7	0.3	1	0	0.125	1	5	20	2.636363636	2	0.4333	3	0	0	2	58.62068966	0.39	1.2853	633.5	249.57	401.3	125.72	7.3	182.6	5.47512865	563.68	142393251.6	4350685.912	2.911764706	3.294117647	3.882352941	1.235294118	3	2.875	1.85	0.136099295	0.093998392	-0.021959144
I_30	30	2	vegetables	0.759615385	0.587891738	0.43	0.04	0	54	0	0.125	0	0.666666667	0	0	0	6	10	17	2.636363636	2	0.5714	7	1.2	2	3	89.63585434	0.41	1.0673	445	337.79	570.7	207.12	7.04	586.2	5.20435228	599.42	242936732.8	2631548.215	2.777777778	3.333333333	3.666666667	1.444444444	3	2.555555556	1.7	0.099255369	0.032924292	-0.045506063
I_31	31	3	vegetables	0.418269231	0.523290598	0.23	0.25	0.78	31	0.36	0.4025	0.3	0.433333333	0	0	0.125	3	6	39	2.636363636	2	0.5556	6	0.4	3	2	87.03170029	1.07	1.1367	410.2	244.12	361.3	87.95	7.31	428.2	3.69960545	946.71	256371132.6	6627182.949	3.121212121	3.333333333	3.909090909	1.484848485	3.121212121	2.3125	2.289473684	-0.010495007	0.108259488	0.028361493
I_32	32	5	flower & berries	0.302884615	0.313034188	0	0.17	0.13	22	0.2	0.4875	0	0.533333333	0	0	0.125	3	3	21	1.8	2	0.4833	0	0	1	0	77.38515901	2.23	1.4451	380.4	121.86	411.9	69.25	7.48	195.7	3.70985704	452.27	88181545.55	955882.6061	2.909090909	3.272727273	3.636363636	1.636363636	3	2.454545455	2.111111111	0.025385966	-0.000704627	0.03319648
I_33	33	5	vegetables	0.509615385	0.599002849	0	0	0.76	19	0.28	0.2575	0.3	0.566666667	1	0	0.125	2	10	41	3	1	0.4667	2	0	0	1	88.84892086	1.95	1.0233	659.2	465.19	478.4	300.73	7.09	228	7.87279542	730.17	372143890.8	1659705.983	2.94	3.24	3.96	1.48	3	2.44	2.192307692	0.039382185	0.066819678	0.043112897
I_34	34	2	flower & berries	0.774038462	0.812321937	0.23	0	0.55	46	0.36	0.2775	0.633333333	0.477777778	1	0	0.125	5	12	46	2.4	8	0.5333	2	0	3	2	59.47368421	2.07	1.261	246.4	69.07	391.8	65.03	6.52	247.8	3.04048415	599.12	186630033.4	874156.4564	2.96969697	3.636363636	3.848484848	1.606060606	2.939393939	2.393939394	2.027777778	0.034542498	-0.033307055	-0.154831199
I_35	35	4	flower & berries	0.610576923	0.518162393	0	0.04	0.66	23	0.32	0.2675	0.25	0.283333333	0	0	0.25	3	11	21	2.1	1	0.4429	2	0.2	0	1	91.12627986	2.16	1.1324	449.6	289.26	430.1	147.09	7.23	227.8	5.25742493	827.46	227644608.7	802374.3328	3.375	3.333333333	3.833333333	1.833333333	3	1.833333333	2.05	-0.151625733	0.056628685	-0.068812605
I_37	37	3	vegetables	0.504807692	0.65505698	0.47	0.17	0.35	30	0.52	0.5675	0.433333333	0.677777778	1	0	0.125	5	5	49	3.090909091	4	0.5667	2	0	3	2	64.59016393	0.92	1.2043	468.5	259.47	360.7	198.93	7.3	284.9	3.87587591	777.27	297377023.9	3860417.181	2.913793103	3.172413793	3.896551724	1.344827586	3	2.724137931	2.291666667	0.089266567	0.068615382	0.10007377
I_39	39	3	vegetables	0.432692308	0.606980057	0.29	0.21	0.98	48	0.4	0.6	0.7	0.5	1	0	0.25	2	8	49	2.727272727	7	0.5556	4	0.2	0	2	74.42622951	0.81	1.1935	509.9	241.66	389.6	123.25	7.38	193.4	5.47666612	588.65	161971282.5	2625275.275	2.862068966	3.448275862	3.75862069	1.517241379	3	2.448275862	2	0.061919788	0.00727448	-0.054814545
I_4	4	3	grass	0.495192308	0.426424501	0.46	0.33	0.47	39	0.9	0.975	0.44	0.213333333	0	1	0.875	3	8	19	4.333333333	8	0.65	6	1.4	4	2	89.07103825	1.16	0.9078	334.3	230.22	340.2	67.69	6.83	269.4	2.96511679	798.14	807258955.4	10820469.66	3.055555556	3.277777778	3.666666667	1.611111111	3	2.058823529	2	-0.038609771	0.030308466	-0.003634592
I_40	40	2	vegetables	0.293269231	0.239957265	0.19	0.21	1.28	44	0.4	0.5375	0.25	0.216666667	1	0	0.125	1	6	12	3.454545455	3	0.6	4	0.2	6	3	64.79289941	0.6	1.2374	635.9	453.86	378.8	107.1	7.18	414.7	4.00178181	501.74	266487015.2	12842398.87	2.8	3.1	3.8	1.3	3.2	2.777777778	2	0.116953423	0.168780079	0.128371104
I_41	41	2	vegetables	0.293269231	0.365883191	0.4	0.17	0.42	25	0.16	0.415	0.5	0.5	1	0	0.125	1	6	29	2.727272727	2	0.4833	2	0	0	3	52.42424242	0.86	1.1561	568.7	349.46	331.4	239.21	7.31	341.2	4.45195651	321.54	867089292.1	19714012.65	3.02173913	3.434782609	4.043478261	1.304347826	3.086956522	2.636363636	2.2	0.077857733	0.112681001	-0.025245647
I_42	42	2	vegetables	0.355769231	0.355698006	0.53	0.25	0.38	11	0.44	0.5475	0.5	0.233333333	1	0	0.25	2	6	22	0	1	0.6	2	0.4	3	2	84.40111421	0.95	1.1527	410.9	189.18	211	74.33	7.55	262.7	3.58781067	694.51	415741951.6	3625032.736	3.035714286	3.357142857	4.071428571	1.428571429	3	2.142857143	2.083333333	0.005137006	0.090510967	-0.037252602
I_43	43	1	grass	0.394230769	0.388746439	0.3	0.04	0.88	26	0.433333333	0.295833333	0.4	0.8	0	0	0.125	2	7	23	2.888888889	4	0.6	0	0.2	3	0	81.09756098	1.71	1.1909	606.6	38.55	305.4	114.57	7.43	335.8	5.01305694	1053.57	445999973.6	2857881.089	2.954545455	3.318181818	3.590909091	1.636363636	3	2.181818182	2.166666667	-0.011808762	-0.014518336	0.023986855
I_45	45	1	vegetables	0.706730769	0.648931624	0.47	0.17	0.33	37	0.28	0.3825	0.7	0.566666667	1	0	0.125	7	7	30	2.090909091	2	0.4	2	0	0	2	92.77456647	0.82	0.9381	622.2	224.32	374.6	130.69	7.12	329.9	5.73772741	797.34	267215346.6	2023084.467	2.880952381	3.380952381	3.857142857	1.285714286	3.095238095	2.523809524	2.038461538	0.093367758	0.095521679	-0.004214908
I_46	46	2	flower & berries	0.923076923	0.867236467	0.6	0	0.67	44	0.36	0.215	0.75	0.583333333	1	0	0	8	11	40	2.2	8	0.48	3	0	0	2	93.95770393	0.73	0.8961	502.1	418.2	358.2	207.89	6.99	464.3	4.61718391	935.99	586262182.5	2466540.437	3.023809524	3.333333333	3.571428571	1.428571429	2.904761905	2.5	2.392857143	0.039944961	-0.054109012	0.046134076
I_47	47	0	vegetables	0.495192308	0.448646724	0.19	0.17	1.13	41	0.36	0.4025	0.6	0.333333333	0	0	0.125	3	8	22	2.818181818	2	0.4857	2	0	2	3	86.80351906	0.64	1.2879	561.5	236.35	291.2	143.25	7.51	396.3	3.48798861	495.51	51247064.86	1103780.304	3.107142857	3.571428571	3.857142857	1.5	3.142857143	2.230769231	2.090909091	-0.004735676	0.086665905	-0.094190723
I_48	48	1	flower & berries	0.596153846	0.538176638	0.34	0.25	0.3	36	0.56	0.5775	0	0.133333333	0	0	0.375	4	9	25	2.9	2	0.6133	5	0.6	4	2	85.20547945	1.29	0.9637	695	91.02	246.8	97.8	7.38	385.7	4.35621101	1086.91	120389987.9	1091503.102	3	3.533333333	3.466666667	1.6	3	2.066666667	2	-0.014552532	-0.045224971	-0.086056943
I_49	49	1	flower & berries	0.394230769	0.596153846	0.17	0.25	0.45	28	0	0.3125	0	0.266666667	0	0	0	2	7	51	2.8	1	0.5	2	0.4	3	2	86.68555241	1.27	1.156	584.9	330.65	450.9	226.7	7.24	363.6	5.69721214	979.46	620553475.3	3694420.829	2.865384615	3.346153846	3.615384615	1.384615385	2.923076923	2.52	2	0.085312565	-0.021025637	-0.011833067
I_5	5	2	vegetables	0.302884615	0.350071225	0.39	0.29	0.68	57	0.48	0.5575	0.7	0.366666667	1	0	0.25	3	3	26	3.272727273	5	0.6222	9	0.6	5	3	72.82913165	0.9	1.1851	328.1	421.83	428.9	180.68	7.34	435.8	3.41074534	502.59	201786002	1580752.185	2.775	3.4	3.95	1.4	2.9	2.473684211	2.05	0.099017266	-0.001185929	-0.041755349
I_50	50	0	vegetables	0.759615385	0.802706553	0.27	0.17	0.55	44	0.28	0.5075	0.8	0.533333333	1	0	0.125	6	10	46	2.181818182	2	0.4286	4	0.4	0	2	85.41666667	1.35	1.2114	431.4	425.18	442.2	430.79	7.13	602.4	4.30783305	847.79	348487965.3	4795320.104	2.732142857	3.428571429	3.607142857	1.285714286	3.071428571	2.714285714	2	0.144104253	0.025685247	-0.002867434
I_51	51	1	grass	0.418269231	0.449216524	0.47	0.04	0.63	13	0.6	0.3375	0.2	0.533333333	0	0	0	3	6	29	1.888888889	0	0.4	0	0.2	0	0	83.01282051	1.92	1.2224	614.1	9.73	292.6	60.92	7.7	292.7	3.11653093	459.93			2.962962963	3.296296296	3.296296296	1.444444444	2.851851852	2.259259259	2.520833333	0.01879592	-0.133534029	0.099206148
I_52	52	2	flower & berries	0.610576923	0.58482906	0.54	0.29	0.99	31	0.44	0.61	0.25	0.35	0	0	0.125	3	11	30	3.1	2	0.6	6	0.6	2	2	82.48587571	2.52	1.3838	759.7	10.17	239.7	67.09	7.6	247.7	2.51881294	633.44	230551087.5	1135686.386	3.029411765	3.411764706	3.705882353	1.411764706	2.882352941	2.411764706	2.192307692	0.04083649	-0.035911137	-0.033277422
I_54	54	2	flower & berries	0.278846154	0.282193732	0.33	0.33	0.17	48	0.68	0.67	0	0.2	0	0	0.375	2	4	19	2.9	7	0.64	4	0.8	5	2	70.83333333	1.47	1.3594	553.1	127.04	238.2	127.95	7.55	189	5.20319251	519.53	130340196.1	2788596.975	2.9	3.3	3.4	1.6	3	2.4	2.25	0.023815147	-0.051310487	0.065480905
I_55	55	1	vegetables	0.355769231	0.540883191	0.25	0	0.43	42	0.28	0.1325	0.5	0.433333333	1	0	0.125	2	6	47	2.363636364	2	0.42	4	0	0	2	66.57681941	0.76	1.1555	319.5	232.19	281	152.53	6.94	366.2	2.95005897	391.75	171339014	14242749.34	2.935483871	3.387096774	3.903225806	1.64516129	2.935483871	2.266666667	2	0.010147352	0.00695346	-0.063039854
I_56	56	1	vegetables	0.379807692	0.342094017	0.4	0	0.3	33	0.36	0.1525	0.566666667	0.522222222	1	0	0.125	3	5	18	2.545454545	1	0.45	2	0	4	2	70.05988024	0.56	1.2937	632.3	209.19	311.7	310.11	7.44	294.6	3.08523092	501.76	78765973.17	3165168.164	2.888888889	3.166666667	3.888888889	1.388888889	3.111111111	2.411764706	2.153846154	0.051763533	0.122080707	0.097095516
I_57	57	1	vegetables	0.644230769	0.562820513	0.31	0.17	0.41	46	0.4	0.4125	0.766666667	0.588888889	1	0	0.125	6	7	24	2.363636364	5	0.4667	3	0	4	3	69.3989071	1.34	1.2515	150.6	178.8	259.2	89.84	6.45	199.5	1.81817332	301.62	366866412.3	6989307.62	3.075	3.25	3.9	1.65	3	2.368421053	1.958333333	-0.013379442	0.073151133	-0.019577545
I_58	58	2	flower & berries	0.519230769	0.464672365	0.53	0	0.57	20	0.28	0.1325	0.25	0.683333333	1	0	0	4	7	22	2.1	2	0.45	2	0	0	2	68.89534884	1.45	1.3249	499.3	274.6	292.9	378.12	7.61	257.8	3.65492898	600.8	1913330487	16929362.21	3.1	3.6	3.6	1.9	2.8	2.2	2.333333333	-0.057132076	-0.167536523	-0.116991068
I_59	59	2	vegetables	0.240384615	0.286182336	0.25	0.33	1.03	43	0.48	0.4325	0.566666667	0.322222222	1	0	0.375	2	3	23	3.272727273	2	0.5	2	0.8	3	3	55.91715976	1.34	1.1444	503.7	244.58	509.4	244.45	7.02	183.3	5.81422829	503.65	519906098.8	6280491.926	2.833333333	3.238095238	3.904761905	1.238095238	3	2.7	2	0.125657344	0.085534765	0.033698508
I_6	6	2	vegetables	0.125	0.290740741	0.31	0.25	0.58	57	0.32	0.3925	1	0.533333333	1	0	0.125	2	0	34	2	2	0.5333	9	0.4	2	3	79.53216374	0.54	1.1478	494.2	117.32	280.8	109.76	7.37	204.3	4.30711717	698.93	691569217.4	3665598.584	3.096153846	3.230769231	3.730769231	1.538461538	3.076923077	2.44	1.5	0.010718666	0.13336581	-0.067967046
I_60	60	2	flower & berries	0.75	0.803703704	0.33	0.17	0.68	42	0.28	0.3825	0.25	0.35	1	0	0.125	4	13	47	2.4	2	0.44	4	0	0	4	62.77173913	1.85	1.3202	507.6	242.92	324.7	165.64	7.42	380.8	3.07948065	765.47	1426522930	7551605.721	2.775862069	3.620689655	3.137931034	1.448275862	2.931034483	2.793103448	2.25	0.128157397	-0.171271812	-0.037541022
I_61	61	3	grass	0.8125	0.630555556	0.29	0.42	0.39	49	0.566666667	0.704166667	0.4	0.2	0	0	0.125	5	13	18	3.333333333	9	0.6	5	1.2	3	3	93.24324324	0.58	0.9023	610.6	149.42	636.7	831.34	7.17	217.6	8.59844322	823.29	1274055158	10182992.42	3.033333333	3.133333333	3.666666667	1.8	3	2.066666667	2.708333333	-0.081359668	-0.025840964	0.174992116
I_62	62	2	vegetables	0.466346154	0.533119658	0.23	0	1.4	35	0.28	0.1325	0.566666667	0.455555556	1	0	0.125	5	4	36	2.181818182	3	0.4222	2	0	0	2	82.28571429	1.47	1.224	447.2	374.34	586.9	324	7.24	229.1	5.98080614	1049.04	1179878710		2.979166667	3.375	3.875	1.583333333	3	2.166666667	2.192307692	-0.006498075	0.027295211	-0.012924534
I_63	63	2	flower & berries	0.418269231	0.493660969	0.29	0.25	0.92	54	0.56	0.2025	0.5	0.366666667	1	0	0.375	3	6	35	3.1	3	0.6222	9	1.2	3	4	74.70238095	0.49	1.0829	654.9	332.45	577.3	134.62	7.1	246.1	6.76019492	818.1	982799665.2	4374354.588	2.9375	3.291666667	3.708333333	1.708333333	2.916666667	2.565217391	1.933333333	0.02939258	-0.018121581	-0.030581606
I_64	64	3	flower & berries	0.293269231	0.439957265	0.18	0	0.73	34	0.28	0.1325	0.633333333	0.877777778	1	0	0.125	1	6	39	1.6	2	0.32	7	0	0	2	92.78688525	1.26	0.902	617.3	254.54	541.4	691.92	7.22	201.5	6.908311	983.62	603218107.8	8328770.766	2.846153846	3.384615385	3.730769231	1.692307692	2.846153846	2.230769231	2.175	0.014696112	-0.087396001	-0.026773289
I_65	65	3	vegetables	0.682692308	0.714387464	0.25	0.17	1.18	47	0.28	0.445	0.666666667	0.555555556	1	0	0.125	6	8	41	1.727272727	2	0.4	4	0	3	2	63.88140162	1.08	1.0919	645.1	132.47	449	215.21	7.4	266	5.50517616	649.82	597331144.6	6016648.748	2.903225806	3.419354839	3.806451613	1.290322581	3.064516129	2.741935484	1.71875	0.121063914	0.096080735	-0.08123229
I_66	66	4	vegetables	0.543269231	0.451068376	0.3	0	0.38	56	0.8	0.45	0.733333333	0.511111111	1	0	0.125	5	6	18	3.545454545	8	0.6	8	0	8	2	91.7218543	1.8	1.1327	668.5	235.74	432.5	748.42	7.69	213.7	7.68474833	1163.32	2679844555	11607933.45	3	3.375	4	1.625	3	2.25	2.6	-0.014279184	0.011796719	0.048002997
I_67	67	4	flower & berries	0.139423077	0.14480057	0.18	0	0.35	14	0.16	0.1025	0	0.6	0	0	0.125	1	2	13	1.9	0	0.4	2	0.2	0	2	80	2.29	1.063	475.8	229.73	561.1	327.5	7.13	230.3	6.1762934	1342.56	3315369294	9792566.244	3.25	3.166666667	3.5	1.333333333	3	2	1.833333333	-0.043830715	0.080709522	0.014475781
I_68	68	2	vegetables	0.317307692	0.241168091	0.65	0.46	0.78	46	0.76	0.565	0.733333333	0.444444444	1	0	0.5	2	5	10	3.181818182	5	0.6311	5	1.4	3	3	78.23529412	0.54	1.1635	390.9	458.39	481.3	179.6	7.16	443.8	4.27050354	499.65	273005791.1	5691575.946	3.071428571	3.142857143	3.857142857	1	3	3	3	0.125233217	0.056972216	0.240492941
I_69	69	2	flower & berries	0.447115385	0.438817664	0.23	0.08	0.47	36	0.4	0.2875	0.25	0.35	0	0	0.375	1	10	25	2.7	2	0.4667	2	0.4	1	1	90.23668639	1.45	1.1228	272.7	59.04	281.2	57.7	7.43	361.4	2.73377117	791.04	611318952.7	5171492.608	3.090909091	3.363636364	3.363636364	1.545454545	3	2.272727273	1.75	-0.005069189	-0.000715706	-0.063602274
I_7	7	2	vegetables	0.408653846	0.43539886	0.25	0.17	1.15	41	0.4	0.5375	0.866666667	0.622222222	1	0	0.125	1	9	28	2.454545455	4	0.36	4	0	0	2	79.27927928	0.91	1.0426	708.2	164.33	157.9	113.56	7.28	114.5	5.70603053	411.68	499284341.6	4467600.599	2.97826087	3.347826087	3.826086957	1.347826087	3.086956522	2.304347826	2.083333333	0.040170008	0.092759335	0.005698158
I_70	70	2	flower & berries	0.317307692	0.367094017	0.29	0.17	0.4	39	0.36	0.465	0.466666667	0.422222222	0	0	0.125	2	5	27	2	3	0.5143	3	0	4	3	69.18238994	0.83	1.2565	491.3	94.69	255.9	61.35	7.58	252.7	2.28094943	466.7	127718360.7	4707598.099	2.818181818	3.272727273	3.727272727	1.363636364	2.818181818	2.4	2.3125	0.078846348	-0.066763943	0.054906123
I_71	71	2	flower & berries	0.355769231	0.40014245	0.21	0.17	0.38	21	0.32	0.3925	0.5	0.366666667	1	0	0	2	6	28	2	2	0.4286	3	0	0	1	62.85714286	1.19	1.3996	380.3	415.51	318	121.78	7.3	417.9	3.02261248	654.04	1249695356	12793946.5	2.925	3.5	3.6	1.5	3	2.3	1.863636364	0.040865787	-0.006347788	-0.094660504
I_72	72	3	flower & berries	0.240384615	0.300997151	0	0.33	0.27	45	0.52	0.63	0.75	0.583333333	1	0	0.375	2	3	25	2.7	8	0.5	6	0.8	0	2	94.65875371	2.11	1.133	481.1	92.94	359.7	214.14	7.49	387.9	4.93356129	1456.57	873096098.6	2938845.871	3.333333333	3.333333333	3.777777778	1.555555556	3	1.666666667	2.428571429	-0.129301008	0.038464047	0.019259034
I_74	74	2	vegetables	0.610576923	0.577421652	0.21	0.29	0.68	46	0.56	0.64	0.633333333	0.277777778	1	0	0.5	3	11	29	3.090909091	9	0.6	6	0.6	0	1	78.48101266	0.78	0.9145	816.3	387.5	373	212.15	7.1	258.7	8.94284113	1148.74		21325901.18	2.84375	3.3125	3.8125	1.25	3	2.625	2.1	0.115074271	0.051314809	0.02672248
I_75	75	2	flower & berries	0.581730769	0.587820513	0.15	0	0.95	23	0.24	0.185	0.25	0.35	1	0	0.125	5	7	33	1.7	1	0.3333	1	0	0	2	92.38095238	1.09	1.1877	420.1	84.51	376.5	104.6	7.45	252.7	3.82111083	758.06	1959903386	7819892.134	3.166666667	3.6	3.6	1.8	3	2.2	2.25	-0.06045708	-0.056366459	-0.101932471
I_77	77	2	vegetables	0.504807692	0.388390313	0.08	0	0.83	33	0.36	0.1525	0.866666667	0.555555556	1	0	0.125	5	5	13	2.727272727	2	0.4	2	0	3	3	84.82384824	1.05	1.1203	504.6	289.6	329.4	161.7	7.48	229.5	3.0016912	576.1	289299992.8	5368424.922	2.961538462	3.615384615	3.769230769	1.538461538	3.153846154	2.5	2.214285714	0.044850883	0.041799157	-0.069534097
I_78	78	2	vegetables	0.394230769	0.329487179	0.15	0.21	0.58	30	0.48	0.4325	0.7	0.433333333	1	0	0.25	2	7	15	2.909090909	1	0.5333	3	0.2	3	3	64.89028213	0.69	1.1121	450.5	433.93	383.4	361.7	7.32	215.5	4.48203771	712.34	551826063.2	9287958.098	2.958333333	3.25	3.916666667	1.333333333	3	2.636363636	1.9375	0.083691553	0.094832575	0.000503014
I_79	79	3	flower & berries	0.341346154	0.331267806	0	0	0.58	27	0.4	0.2875	0.25	0.75	0	0	0.125	3	4	20	2.2	1	0.5143	2	0	3	2	74.64788732	0.78	1.2089	689.2	274.03	318.4	359.4	7.41	201.8	5.40103353	467.95	626721357.8	8317038.49	2.833333333	3.555555556	3.888888889	1.333333333	3	2.5	2.125	0.103067948	0.015448509	-0.072905746
I_8	8	3	vegetables	0.596153846	0.486324786	0.45	0.42	0.67	35	0.36	0.465	0.8	0.4	1	0	0.375	4	9	18	1.909090909	2	0.47	4	1	0	2	90.58823529	0.4	0.8311	541.1	393.76	517.6	403.26	7.1	292.8	7.45029327	1085.06	422222135.9	2089066.939	3.25	3.5	3.916666667	1.666666667	3.333333333	1.666666667	2.3	-0.130542206	0.173349981	-0.021995519
I_80	80	3	flower & berries	0.495192308	0.633831909	0.47	0.04	0.35	19	0.2	0.2375	0	0.6	0	0	0.125	3	8	47	1.8	1	0.4667	0	0.2	0	2	90.02770083	1.17	0.9055	538.5	10.2	253.2	75.13	7.57	281.8	6.0969014	933.54	995552211.8	11369275.02	2.807692308	3.538461538	3.346153846	1.884615385	2.769230769	2.384615385	2.035714286	0.021449046	-0.216459277	-0.104696788
I_81	81	2	flower & berries	0.471153846	0.395584046	0.45	0.29	0.24	44	0.8	0.7625	0.25	0.35	0	0	0.5	2	9	17	3.2	5	0.6867	8	0.6	4	3	81.51515152	1.42	1.0904	418.2	102.91	349.2	98.65	7.34	258.6	4.2042725	851.86	1527086711	6129152.13	2.833333333	3.5	3.666666667	1	3	2.666666667	2	0.167954737	0.029995528	-0.044344983
I_83	83	2	flower & berries	0.572115385	0.588817664	0	0	0.48	21	0.32	0.1425	0.75	0.516666667	1	0	0.125	3	10	34	1.7	1	0.3467	3	0	0	1	91.11747851	0.9	1.0621	469.1	181.98	403.1	119.6	7.34	277.8	5.36472493	1004.21	896722735.6	3847943.054	3.088235294	3.647058824	3.470588235	1.764705882	3	2.176470588	1.833333333	-0.034022168	-0.054631615	-0.177539153
I_84	84	1	vegetables	0.125	0.216666667	0.3	0.21	0.52	47	0.36	0.4025	0.766666667	0.455555556	1	0	0.125	2	0	24	2.545454545	3	0.4667	7	0.2	6	2	70.50147493	1.03	1.3374	586.9	436.78	386.8	209.3	7.37	356.2	3.21611608	518.34	90981226.7	3666616.999	2.95	3.35	3.8	1.25	3.1	2.684210526	1.909090909	0.103739682	0.114287182	-0.016129026
I_85	85	1	vegetables	0.370192308	0.454202279	0.09	0.04	0.5	39	0.4	0.333333333	0	0	0.125			1	8	34	2.272727273	3	0.5	0	0.2	4	3	79.88980716	0.79	0.929	808.7	460.44	599.5	367.9	7.16	383.6	5.87691186	864.39	461557404.1	2088010.095	2.892857143	3.321428571	3.892857143	1.535714286	2.928571429	2.555555556	2.263157895	0.057397979	-0.003745773	0.018446797
I_9	9	3	vegetables	0.504807692	0.469871795	0.27	0	0.36	44	0.52	0.38	0.4	0.666666667	1	0	0.125	5	5	24	3.272727273	9	0.6	2	0	5	2	89.71962617	1.74	0.9889	449.8	306.05	447.4	389.07	6.94	343.6	4.96688104	997.51	2327246896	14708809.83	3.181818182	3.454545455	4.090909091	1.545454545	2.818181818	2.2	1.8125	-0.016135765	0.025087497	-0.174940031
[truncated: 17 more columns]
