# Supplementary material for: Direct and indirect effects of urban gardening on aboveground and belowground diversity influencing soil multifunctionality
Source: Sci Rep. 2019 Jul 5;9:9769. doi: 10.1038/s41598-019-46024-y (PMC6611818; doi:10.1038/s41598-019-46024-y)
Supplement: Supplementary file 2 — Supplementary dataset [file 41598_2019_46024_MOESM2_ESM.zip › R_Script_Tresch_et_al_2019_Scientific_Reports/Data/df_fauna_flora_new.csv]

Plot_ID;Number;Garden_ID;ID_David;Disturbance;garden_habitat;garden_habitat_simplified;Cover2;Cover3;Cover4;Cover5;Garden_Type;Sand;Silt;Clay;WHC;BD;SA;Corg;TON;Cmic;Nmic;DOC;DON;pH;EC;P;K;Mg;Cu;Fe;Mn;B;slope_pitfall;sun_exposure_pitfall;pen_0_10;pen_10_20;PR;Max.0...20.cm;Depth;barrier_length;baregroundP_pitfalls;imperviousP_pitfalls;EW_mass;EW_abun;EW_SR;No_ecol_cat;Shannon_div;Shannon_even;Sha…
1_1;E_1;1;29;Extensive;grass;perennial_grass;Lawn_Grass;Lawn_Grass;Lawn_Grass;Grass;Allotment;39;37.35;23.65;80.48309179;1.1307;88.95184136;2.60097368;0.21889279;809.93;133.39;98.89;36.4;6.58;130.4;21.35;72.69;203;92.14;281.1;505.4;0.58;22.5;10.5;1.5;3.3;1.95;5.5;13.7;0;0;0;112.2211;7;3;2;3.17;0.79;1.98;0.643295;1214.43;0.235991;0.285563;582.68;0.01239939;0;0.17;0.58;31;0;17;1;0.256663;0.161625;1…
2_1;E_2;2;67;Extensive;lawn;perennial_grass;Lawn_Grass;Lawn_Grass;Lawn_Grass;Lawn;Allotment;29.45;42.5;28.05;85.05747126;1.0986;92.79778393;3.0519573;0.29206604;955.6;146.16;101.79;35.53;6.6;117.4;63.31;54.83;198.8;33.48;335.9;545.6;0.77;2.5;6.5;1.8;3.5;2.54;5.8;28.2;0;0;0.0074;244.442;34;4;3;2.95;0.59;2.19;0.665946;1214.02;0.20909;0.289092;574.16;0.01274836;0.21;0.33;0.75;52;0.24;31;1;0.26954;0.…
3_1;E_3;3;46;Extensive;flowers;perennial_forbs;Vegetable_Flowers;Vegetable_Flowers_Berries;Flowers_Berries;Flower_Berries;Allotment;37;35.75;27.25;80.88803089;0.7721;73.60703812;5.51702903;0.41840513;882.7;158.2;173.84;36.64;7.2;167.3;246.72;167;581.5;33.93;400.9;220.6;1.99;10;10;1.1;2.7;1.7;4.3;22.2;4.83;0.034;0.0287;131.1098;10;2;2;1.89;0.63;1.96;0.548235;998.79;0.348889;0.295632;591.77;0.01834…
4_1;E_4;4;11;Extensive;lawn;perennial_grass;Lawn_Grass;Lawn_Grass;Lawn_Grass;Lawn;Home;29.75;45.35;24.9;80.69458631;0.8065;90.46321526;3.4516502;0.33540157;820.86;131.31;143.69;52.25;7.05;199;325.51;104.17;461.1;23.57;379.2;270.1;1.03;2.5;2.5;1.1;1.6;1.36;2.9;80;0;0.0049;0;58.8883;6;1;2;1.57;0.78;2;0.560097;1011.76;0.334802;0.299967;588.17;0.01895028;0.46;0.33;0.47;39;0.69;23;1;0.20081;0.124702;1…
5_1;E_5;5;66;Extensive;lawn;perennial_grass;Lawn_Grass;Lawn_Grass;Lawn_Grass;Lawn;Allotment;33.75;39;27.25;77.66895201;1.0491;67.42857143;3.12754418;0.29154592;596.09;98.17;124.8;19.62;7.23;157.5;230.47;233.38;318.3;21.48;457.6;473.8;2.13;2.5;8.75;0.9;1.3;1.09;2.4;57.1;0.63;0.0153;0;34.4441;15;2;2;1.87;0.62;1.96;0.587994;1067.66;0.30167;0.279389;558.55;0.01450543;0.39;0.29;0.68;57;0.43;13;1;0.196…
6_1;E_6;6;76;Extensive;lawn;perennial_grass;Lawn_Grass;Lawn_Grass;Lawn_Grass;Lawn;Allotment;45.5;35.3;19.2;85.65615463;0.8691;94.61077844;4.75413296;0.32406039;790.74;154.56;215.91;43.82;7.32;212;116.16;71.47;460.9;27.18;283.3;178.8;1.76;7.5;8.5;0.9;1.4;1.15;3.4;43.3;4.52;5.00E-04;0.0017;132.2209;13;6;2;5.11;0.73;1.99;0.655915;1193.78;0.221004;0.265443;516.5;0.01081743;0.31;0.25;0.58;57;0.51;18;1…
7_1;E_7;7;20;Extensive;lawn;perennial_grass;Lawn_Grass;Lawn_Grass;Lawn_Grass;Lawn;Allotment;34.95;39.15;25.9;78.91089109;1.1795;64.03785489;7.58537113;0.29913934;689.89;119.54;167.14;30.94;7.36;172.5;80.04;139.16;583.3;115.3;154.5;122.6;1.11;17.5;8.25;1.2;1.5;1.36;3.1;69.9;1.98;2.00E-04;0;132.2209;64;2;2;2.01;0.67;1.21;0.579389;1079.21;0.311889;0.288569;569.23;0.01727916;0.25;0.17;1.15;41;0.25;23…
8_1;E_8;8;52;Extensive;flowers;perennial_forbs;Vegetable_Flowers;Vegetable_Flowers_Berries;Flowers_Berries;Flower_Berries;Home;43.4;32.4;24.2;103.9665971;0.91;91.7888563;5.49622455;0.39382299;1189;208.34;210.29;52.69;7.16;222;294.09;216.55;374.9;20.3;484.2;312.4;1.43;2.5;2;0.8;1.7;1.21;3.4;48.9;0;0.0093;0;48.8884;5;2;2;2.59;0.86;1.96;0.583724;1088.5;0.306741;0.261851;529.29;0.01238619;0.45;0.42;0…
9_1;E_9;9;79;Extensive;lawn;perennial_grass;Lawn_Grass;Lawn_Grass;Lawn_Grass;Lawn;Home;46.15;30.45;23.4;87.10337769;0.9755;87.78135048;3.11391312;0.2722681;818.31;161.28;134.51;27.68;7.42;187.8;147.13;115.15;280.2;24.56;384.3;453.4;0.92;2.5;5.25;1.5;2.4;1.9;6.2;28.1;2.87;0.0088;0.0107;139.9986;15;3;2;2.94;0.73;2;;;;;;;0.27;0;0.36;44;0.34;25;1;0.17186;0.10539;1.86;38.04;42.5;44.5;97.5;66.5;loam;90…
10_1;E_10;10;74;Extensive;lawn;perennial_grass;Lawn_Grass;Lawn_Grass;Lawn_Grass;Lawn;Home;45;33.15;21.85;82.54288597;1.0268;89.13738019;4.35739457;0.32690149;711.43;149.87;201.66;46.07;7.28;198;181.8;268.51;413.7;43.94;411.3;198.3;1.16;2.5;9.75;1.5;2.3;1.86;4.2;33.3;3.62;0.0037;0.0167;98.8879;9;2;2;2.34;0.78;1.99;0.574408;978.47;0.317806;0.301167;608.57;0.01934357;0.27;0.42;0.31;57;0.52;22;1;0.20…
11_1;E_11;11;3;Extensive;lawn;perennial_grass;Lawn_Grass;Lawn_Grass;Lawn_Grass;Lawn;Allotment;49.8;30.3;19.9;81.02409639;1.0725;93.68770764;4.41142025;0.33731207;685.81;119.51;152.06;25.87;7.04;135.4;326.37;159.99;332;76.41;512.3;210.6;1.49;2.5;5.75;1.4;2.4;1.85;4.5;28.1;4.8;0.0043;0.0161;77.777;13;1;2;1.54;0.77;1.54;0.620908;1156.91;0.26258;0.295171;598.04;0.01448315;0.15;0.25;0.7;43;0.22;22;1;0…
12_1;E_12;12;81;Extensive;berries;perennial_forbs;Berries;Vegetable_Flowers_Berries;Flowers_Berries;Flower_Berries;Allotment;45.25;34.75;20;70.70393375;1.2752;81.43712575;5.4535296;0.33459262;721.12;134.8;119.53;28;7.31;169.3;118.86;78.33;485.9;33.71;401.6;230.9;1.39;7.5;3;0.7;1.7;1.16;3.9;29.4;1.03;0.0082;0.0155;193.3314;21;6;2;3.76;0.54;1.94;0.56811;1020.62;0.325285;0.255668;513.59;0.01275889;0…
13_1;E_13;13;54;Extensive;berries;perennial_forbs;Berries;Vegetable_Flowers_Berries;Flowers_Berries;Flower_Berries;Allotment;49.15;31.25;19.6;85.96134283;1.1398;88.14589666;3.50742283;0.2277249;579.04;110.36;167.89;30.23;7.5;183.1;76.56;47.34;341.4;31.46;248.6;124.4;1.35;12.5;3.5;0.7;1.7;1.15;3.9;32.7;0;0.0468;0;28.8886;2;1;2;2;1;2;0.57388;1044.09;0.318432;0.254195;504.73;0.01218288;0.4;0;0.52;27…
14_1;E_14;14;68;Extensive;berries;perennial_forbs;Berries;Vegetable_Flowers_Berries;Flowers_Berries;Flower_Berries;Allotment;44.85;31.15;24;81.69154229;0.9875;76.89873418;6.43206008;0.30919645;694.22;116.94;121.41;25.96;7.37;176.1;105.9;115.38;598.9;62.92;425.4;198.8;1.53;2.5;0.5;1.1;2.8;1.93;4.9;60;0;0.0338;0;279.9972;26;4;2;4.02;0.8;1.79;0.531066;927.05;0.369281;0.32003;635.91;0.03116971;0.4;0.…
15_1;E_15;15;13;Extensive;berries;perennial_forbs;Berries;Vegetable_Flowers_Berries;Flowers_Berries;Flower_Berries;Allotment;47.05;30.6;22.35;77.35470942;0.9229;85.03649635;7.62711385;0.39287067;486.72;89.82;148.67;32.78;7.4;163.1;107.74;140.63;699.1;75.13;346.1;162.3;1.29;2.5;1;0.8;1.2;1;3.3;46.1;3.3;0.0294;0.0042;83.3325;14;3;2;2.45;0.61;1.98;0.685967;1249.22;0.185312;0.257732;510.3;0.00952565;…
16_1;E_16;16;62;Extensive;lawn;perennial_grass;Lawn_Grass;Lawn_Grass;Lawn_Grass;Lawn;Home;38.8;34.55;26.65;76.67610954;1.0097;82.24299065;3.2117048;0.24943637;755.05;133.21;85.03;23.8;7.34;159.2;122.32;86.35;344.4;32.55;319.8;479.8;0.79;2.5;5.5;1.9;3.9;2.53;6;17;6.62;0.0011;0;81.1103;7;2;2;2.22;0.74;1.98;0.64786;1167.09;0.230571;0.255564;521.46;0.01097798;0.33;0.25;0.1;36;0.4;20;1;0.13823;0.09550…
17_1;E_17;17;45;Extensive;lawn;perennial_grass;Lawn_Grass;Lawn_Grass;Lawn_Grass;Lawn;Home;49.5;28.45;22.05;82.18218218;1.0086;92.96296296;6.07898282;0.33013014;1088.32;221.19;163.31;45.42;7.36;233;86.15;192.89;450.5;46.65;481.6;227.5;1.24;2.5;2;1.6;2.9;1.84;4.7;9.3;0;0.0052;0;28.8886;2;1;1;2;1;1;0.633272;1105.45;0.247896;0.323759;659.16;0.0181971;0.15;0.17;0.39;28;0.32;29;1;0.28237;0.194909;2.32;…
19_1;E_19;19;57;Extensive;lawn;perennial_grass;Lawn_Grass;Lawn_Grass;Lawn_Grass;Lawn;Home;63.65;20.75;15.6;72.4665392;1.1295;61.70212766;5.4661347;0.22355492;550.34;89.28;100.43;37.58;7.33;238;195.39;318.68;479.5;27.25;437.9;196.5;1.05;2.5;4;1.9;3.9;1.99;4.4;5.9;0;0.0082;0;57.7772;4;2;2;2.83;0.94;1.75;0.609106;1134.08;0.276597;0.335332;666.08;0.02030335;0.32;0.13;0.54;32;0.55;25;1;0.18019;0.10472…
20_1;E_20;20;27;Extensive;flowers;perennial_forbs;Vegetable_Flowers;Vegetable_Flowers_Berries;Flowers_Berries;Flower_Berries;Home;44.8;33.05;22.15;71.98019802;1.3371;71.76470588;5.69875355;0.13069813;306.3;51.31;134.3;25.73;7.48;149.7;66.31;56.13;505.2;23.27;437.4;231;0.47;2.5;0.75;1.3;3;2.03;5.7;30.3;8.12;0.0448;0.0179;124.4432;11;2;2;2.14;0.71;1.93;0.695375;1291.85;0.174139;0.311286;616.76;0.01…
21_1;E_21;21;28;Extensive;lawn;perennial_grass;Lawn_Grass;Lawn_Grass;Lawn_Grass;Lawn;Home;38.6;36.35;25.05;70.88974855;1.1453;85.71428571;2.61920621;0.23660979;866.75;147.63;128.22;43.22;7.33;234;83.83;65.31;407.8;12.93;264.8;472.9;0.69;2.5;7.75;1.6;3.9;2.58;6.1;29.2;0;0.001;0;176.6649;13;2;2;2.2;0.73;1.85;0.600088;992.53;0.287307;0.286317;578.43;;0.38;0.46;0.3;38;0.58;23;1;0.166483;0.101291;1.78…
22_1;E_22;22;14;Extensive;lawn;perennial_grass;Lawn_Grass;Lawn_Grass;Lawn_Grass;Lawn;Allotment;54.6;25.3;20.1;80.38461538;1.2131;88.29787234;7.49765192;0.40371063;805.77;143.92;169.69;31.66;6.96;165.1;241.87;186.9;725.2;28.82;524.9;155.5;1.26;7.5;12;1;1.5;1.26;4;79.8;0;0;0;81.1103;21;4;2;2.78;0.56;1.63;0.690573;1353;0.179842;0.270355;543.91;0.01129037;0.19;0.17;0.88;42;0.22;9;1;0.27686;0.177268;1…
23_1;E_23;23;80;Extensive;berries;perennial_forbs;Berries;Vegetable_Flowers_Berries;Flowers_Berries;Flower_Berries;Allotment;42.3;31.2;26.5;68.36836837;1.2835;83.90804598;5.79697206;0.27029453;458.61;73.01;162.78;25.67;7.29;153.6;145.35;244.45;688.2;21.77;233;172.1;1.08;2.5;6.5;0.8;1.1;0.95;1.9;62.4;8.72;0.0019;0.0042;132.2209;50;3;2;2.56;0.64;1.44;0.520507;978.83;0.381821;0.276395;562.24;0.01678…
24_1;E_24;24;33;Extensive;lawn;perennial_grass;Lawn_Grass;Lawn_Grass;Lawn_Grass;Lawn;Allotment;27.4;40.75;31.85;82.92253521;0.8329;70.19498607;5.71486024;0.40486727;851.6;135.27;172.74;49.32;7.17;187.2;366.79;218.21;1080;27.44;350;410.5;2.09;12.5;9.75;1.2;2.9;2.02;6.1;56;2.53;0;0.0085;116.6655;21;6;3;4.72;0.67;2.24;0.581524;1086.52;0.309354;0.317477;642.03;0.02052017;0.17;0.08;0.7;36;0.17;21;1;0.…
25_1;E_25;25;65;Extensive;grass;perennial_grass;Lawn_Grass;Lawn_Grass;Lawn_Grass;Grass;Home;27.25;33.5;39.25;77.61485826;0.9397;93.33333333;3.17127869;0.30643361;1360.24;189.11;89.89;45.91;6.25;120.5;16.32;132.58;593.2;10.51;215.9;151.6;0.17;2.5;7;0.7;1.1;0.9;2.3;77.1;0;0;0;184.4426;29;4;3;2.52;0.5;2;0.589532;1025.68;0.299843;0.341316;684.65;0.0224508;0.6;0.42;0.1;50;0.47;23;1;0.259707;0.152751;2…
26_1;E_26;26;17;Extensive;lawn;perennial_grass;Lawn_Grass;Lawn_Grass;Lawn_Grass;Lawn;Home;34.4;35.25;30.35;83.02618817;1.0852;85.21505376;2.66425416;0.26481373;1038.15;175.19;119.82;40.01;7.29;214;33.96;127.09;1015;15.28;223.9;429.5;0.59;5;5.5;0.9;1.1;1;3.2;65.4;0;0.0093;0;17.7776;5;2;2;2.87;0.96;1.65;0.546161;1025.11;0.351352;0.311537;619.32;0.02763342;0.31;0.17;0.5;27;0.38;16;1;0.161443;0.09856…
27_1;E_27;27;55;Extensive;lawn;perennial_grass;Lawn_Grass;Lawn_Grass;Lawn_Grass;Lawn;Allotment;34.75;32.5;32.75;78.11607992;1.2403;82.78688525;3.69269553;0.25614738;582.2;93.08;149.36;38.54;7.36;189;61.69;164.84;691.1;11.82;157.8;262.9;1.18;12.5;10.25;1;1.8;1.41;3.5;29;0;0.0109;0;355.552;55;5;2;3.65;0.61;1.8;0.649393;1172.2;0.22875;0.298231;603.94;0.01416762;0.2;0.17;0.76;40;0.24;32;1;0.12658;0.0…
28_1;E_28;28;38;Extensive;lawn;perennial_grass;Lawn_Grass;Lawn_Grass;Lawn_Grass;Lawn;Allotment;29.5;38.95;31.55;73.74136229;1.0797;76.70454545;3.94084614;0.33801511;763.59;128.04;149.97;32.18;7.24;212;101.12;153.08;326.4;14.85;354.2;571;1.28;10;2.75;0.9;1.3;1.12;2.7;43.5;0;0.025;0.0143;96.6657;18;5;3;3.18;0.53;2.2;0.551358;999.91;0.345181;0.343203;685.73;;0.36;0.33;0.18;46;0.59;31;1;0.176657;0.11…
29_1;E_29;29;49;Extensive;lawn;perennial_grass;Lawn_Grass;Lawn_Grass;Lawn_Grass;Lawn;Allotment;40.25;32.75;27;145.9863946;0.7838;91.78082192;9.89164307;0.82219568;1517.38;357.83;435.56;72.57;7.29;260;84.5;114.47;533.7;16.77;315.9;118.5;1.96;2.5;5.5;0.8;1.1;0.93;2.4;46.1;2.4;0.0102;0.0232;142.2208;17;1;2;1.59;0.8;2;0.532499;939.07;0.367579;0.335903;676.88;0.03125888;0.31;0.21;1;53;0.51;22;1;0.1859…
30_1;E_30;30;51;Extensive;flowers;perennial_forbs;Vegetable_Flowers;Vegetable_Flowers_Berries;Flowers_Berries;Flower_Berries;Allotment;38.2;32.55;29.25;139.1608392;0.5731;73.42857143;9.52725325;0.78400668;1462.61;245.73;341.82;88.27;6.9;354;344.29;247.29;700.6;16.63;600.1;448.4;3.7;2.5;1.5;0.3;1;0.61;3.1;27.1;8.57;0.0157;0.0536;144.443;27;5;3;2.65;0.44;2.46;0.600484;1031.54;0.286836;0.304262;612.…
31_1;E_31;31;5;Extensive;flowers;perennial_forbs;Vegetable_Flowers;Vegetable_Flowers_Berries;Flowers_Berries;Flower_Berries;Home;46.9;31.8;21.3;79.33398629;1.0835;92.66055046;4.66013907;0.2812622;826.8;157.95;149.56;33.41;7.36;189;119.28;82.23;486.8;41.51;382.7;280.1;0.98;10;0.5;0.7;1.8;1.23;3.8;30;0;0.0075;0.0017;205.5535;22;6;3;4.44;0.63;2.13;0.61362;1123.91;0.271236;0.353297;708.35;0.01949576;…
32_1;E_32;32;22;Extensive;lawn;perennial_grass;Lawn_Grass;Lawn_Grass;Lawn_Grass;Lawn;Home;53.9;27.55;18.55;75.52083333;1.1728;77.45454545;3.83142789;0.22696637;742.26;127.35;122.93;24.13;7.42;185.5;81.43;63.98;351.4;24.08;355.8;200.9;0.82;2.5;5.5;2.5;4.4;3.28;6.2;21.2;0;0;0;87.7769;10;2;2;1.89;0.63;1.96;0.553321;924.41;0.342849;0.27069;528.53;0.01751479;0;0.17;0.13;22;0;21;1;0.132713;0.072521;1.5…
33_1;E_33;33;19;Extensive;grass;perennial_grass;Lawn_Grass;Lawn_Grass;Lawn_Grass;Grass;Home;44.35;35.5;20.15;77.52909579;0.9765;92.1641791;5.36220747;0.27901055;677.44;124.68;141.66;34.99;7.23;204;313.27;114.98;392.6;53.06;437.1;242.9;1.3;7.5;4.5;1.4;2.8;2.09;5;34.9;0;9.00E-04;0;93.3324;12;2;3;2.06;0.69;2.51;0.545889;997.9;0.351676;0.310151;617.26;0.02491755;0;0;0.76;19;0;37;1;0.16447;0.109355;0.…
34_1;E_34;34;63;Extensive;lawn;perennial_grass;Lawn_Grass;Lawn_Grass;Lawn_Grass;Lawn;Allotment;57.65;27.1;15.25;81.42726441;1.0683;90.83557951;2.44161188;0.24544814;774.08;125.69;96.67;36.6;7.22;151.2;352.13;116.39;297.6;10.78;399.4;212.9;0.99;15;7.5;1.4;2.8;2.08;4.4;43.6;2.07;0;0.0057;92.2213;16;1;2;1.46;0.73;1.94;0.582642;1118.24;0.308026;0.248966;498.75;;0.23;0;0.55;46;0.3;22;1;0.281487;0.1827…
35_1;E_35;35;35;Extensive;lawn;perennial_grass;Lawn_Grass;Lawn_Grass;Lawn_Grass;Lawn;Home;38.1;43.7;18.2;66.8644906;0.9518;90;4.44380442;0.15714944;482.08;83.45;141.46;25.07;7.37;173.7;118.54;43.91;427.6;30.56;397.5;187.2;0.5;2.5;3.25;1.4;2.4;1.82;4.9;66.5;1.22;0.0047;0;27.7775;6;2;3;2.38;0.79;2.38;0.596407;1115.32;0.291678;0.353457;708.98;0.02740562;0;0.04;0.66;23;0;23;1;0.177907;0.103281;1.57;3…
36_1;E_36;36;48;Extensive;lawn;perennial_grass;Lawn_Grass;Lawn_Grass;Lawn_Grass;Lawn;Home;61;23.2;15.8;66.16465863;0.9954;93.47826087;2.3171651;0.21940152;654.02;109.52;93.79;28.52;7.06;169.4;66.51;50.06;192;18.91;361.8;410.6;0.35;15;8.25;1.7;3.4;2.48;5.9;28.2;0.84;5.00E-04;6.00E-04;93.3324;8;3;2;3.75;0.94;2;0.672503;1246.71;0.201303;0.280439;561.82;0.01124154;0.21;0.38;0.68;41;0.28;32;1;0.195933…
37_1;E_37;37;37;Extensive;grass;perennial_grass;Lawn_Grass;Lawn_Grass;Lawn_Grass;Grass;Home;38.65;38.45;22.9;70.24875622;1.1459;78.09798271;2.88097764;0.2712571;873.55;156.96;136.44;28.61;7.42;179.3;56.04;88.17;577.5;13.12;266.9;390.8;0.78;17.5;7.25;1.4;2.9;2.01;4.8;25.5;0;0.0076;0;176.6649;11;1;2;1.93;0.96;1.99;0.58789;1023.14;0.301793;0.25116;504.73;0.01177091;0.47;0.17;0.35;30;0.47;31;1;0.1575…
38_1;E_38;38;2;Extensive;lawn;perennial_grass;Lawn_Grass;Lawn_Grass;Lawn_Grass;Lawn;Home;39.6;34.35;26.05;74.07786885;1.059;89.54703833;4.22229095;0.25744207;746.01;155.38;199.9;38.9;7.33;191.6;79.28;107.4;431.1;16.05;361.8;248;0.79;2.5;6.75;1;1.7;1.36;4.2;49.6;4.64;0.0025;0.0243;127.7765;15;3;2;2.69;0.67;2;0.530311;950.65;0.324522;0.302129;616.63;0.01818507;0.28;0.25;0.76;58;0.51;30;1;0.215667;0…
39_1;E_39;39;6;Extensive;lawn;perennial_grass;Lawn_Grass;Lawn_Grass;Lawn_Grass;Lawn;Allotment;52.65;27.6;19.75;76.26310772;1.0107;93.00699301;5.74235946;0.30960172;809.19;135.52;129.7;29.53;7.18;143.1;203.66;106.54;452;37.61;431.3;197.8;0.84;5;3;1.3;2.2;1.72;3.3;33.6;0;0;5.00E-04;65.5549;13;0;2;1;1;1.31;0.604805;1068.96;0.281704;0.271476;533.34;0.01302939;0.29;0.21;0.98;48;0.29;22;1;0.233147;0.15…
40_1;E_40;40;69;Extensive;lawn;perennial_grass;Lawn_Grass;Lawn_Grass;Lawn_Grass;Lawn;Allotment;56.65;27.7;15.65;79.51456311;1.1563;74.92260062;3.15499441;0.25921388;811.87;155.64;140.59;35.94;7.23;180.5;174.46;102.43;522.3;34.29;300.7;341.9;0.93;2.5;2.75;0.6;1.1;0.82;2.8;67.8;6.53;0;0.0168;88.888;26;4;2;2.7;0.54;1.43;0.610158;1124.62;0.275346;0.318148;629.01;0.01894262;0.19;0.21;1.28;44;0.22;20;1…
41_1;E_41;41;24;Extensive;berries;perennial_forbs;Berries;Vegetable_Flowers_Berries;Flowers_Berries;Flower_Berries;Allotment;50.65;27.65;21.7;78.1208314;1.1286;93.125;4.61489478;0.29947596;772.57;126.07;194.56;42.86;7.15;244;208.92;237.26;542.7;177.1;268.4;349.9;1.12;15;1.5;0.8;1.4;1.08;2.3;30.9;11.71;0.0025;0.0136;148.8874;19;4;2;2.84;0.57;1.87;0.565836;1006.43;0.327986;0.257528;520.72;0.0162782…
42_1;E_42;42;15;Extensive;berries;perennial_forbs;Berries;Vegetable_Flowers_Berries;Flowers_Berries;Flower_Berries;Allotment;37.4;41.1;21.5;85.65776459;1.1691;88.76404494;4.34419247;0.29436544;817.4;140.44;128.58;42.68;7.53;192.9;48.61;115.66;476.8;17.5;226.8;184.4;1.09;22.5;0.5;0.9;1.7;1.27;2.8;31;0;0.0024;0;36.6663;10;2;2;2.57;0.86;1.65;0.554767;995.33;0.341132;0.312141;614.26;0.0235826;0.53;0.…
43_1;E_43;43;39;Extensive;lawn;perennial_grass;Lawn_Grass;Lawn_Grass;Lawn_Grass;Lawn;Home;48.96;34.2;16.85;88.62704918;0.8819;92.19219219;4.22833067;0.40588139;1445.03;261.25;168.36;40.6;7.43;207;21.86;74.53;630;8.7;276.8;343.9;0.64;2.5;11.25;1.3;2.4;1.79;4.3;23.7;0;0;0;16.6665;2;1;1;2;1;2;;;;;;;0.3;0.04;0.88;26;0.33;21;1;0.24217;0.139109;1.31;34.88;25.5;36;37;71;loam;6169.07;8966.73;10925.41;105…
45_1;E_45;45;71;Extensive;grass;perennial_grass;Lawn_Grass;Lawn_Grass;Lawn_Grass;Grass;Home;50.05;32;17.95;91.79179179;0.9407;95.20958084;3.57175083;0.3162252;1054.67;195.44;127.18;49.05;7.5;213;17.26;44.24;615.7;7.01;278.2;411.9;1.09;20;2.5;0.7;1.3;0.98;2;71.7;1.73;0.0014;0;228.8866;32;7;2;3.65;0.46;2;0.555142;994.88;0.340687;0.310536;623.56;0.01740013;0.47;0.17;0.33;37;0.33;24;1;0.167673;0.1063…
46_1;E_46;46;58;Extensive;grass;perennial_grass;Lawn_Grass;Lawn_Grass;Lawn_Grass;Grass;Home;41.3;38.95;19.75;74.01415571;1.0844;93.37539432;3.6738813;0.20903142;729.89;137.11;104.66;26.15;7.42;197.1;44.5;46.54;442.7;22;294.9;239.3;0.78;2.5;5.5;1.2;1.8;1.45;3.2;73.3;3.64;0;0.0033;69.9993;13;1;3;1.31;0.66;2.36;0.646967;1168.98;0.231631;0.277474;551.22;;0.6;0;0.67;44;0.47;16;1;0.158697;0.090308;0.92…
47_1;E_47;47;23;Extensive;lawn;perennial_grass;Lawn_Grass;Lawn_Grass;Lawn_Grass;Lawn;Allotment;71.95;18.65;9.4;81.07606679;0.9736;91.66666667;4.13994434;0.35535023;1166;196.06;137.1;46.75;7.29;197.8;136.97;118.07;423.7;19.08;327.3;416.5;1.12;2.5;12.25;1;1.4;1.15;2.1;66;2.98;0.0063;0.0015;72.2215;6;1;2;1.57;0.78;1.89;0.608635;1115.28;0.277155;0.294475;596.13;0.01486731;0.19;0.17;1.13;41;0.25;22;1;…
48_1;E_48;48;84;Extensive;lawn;perennial_grass;Lawn_Grass;Lawn_Grass;Lawn_Grass;Lawn;Home;34.35;35.7;29.95;88.22335025;0.8961;91.66666667;3.96761171;0.44675715;1421.57;254.33;150.66;60.26;7.33;226;71.4;87.42;762.4;9.94;314.5;427.7;1.21;2.5;9;1;1.3;1.13;3;61.1;2.14;0.0063;0.0141;79.9992;17;4;2;3.06;0.61;1.73;0.632998;1194.82;0.248221;0.258989;504.27;0.01087141;0.34;0.25;0.3;36;0.57;26;1;0.20309;0.…
49_1;E_49;49;4;Extensive;lawn;perennial_grass;Lawn_Grass;Lawn_Grass;Lawn_Grass;Lawn;Home;32.15;34.1;33.75;86.0373648;0.8164;91.17647059;4.96347093;0.37473315;1021.58;202.84;213.52;41.34;7.36;198.1;60.86;109.61;515.8;9.15;359.9;311.2;0.84;2.5;6;1.1;1.5;1.25;3.4;63.7;1.05;2.00E-04;0.0032;109.9989;18;2;2;1.98;0.66;1.7;0.55947;1027.92;0.335546;0.335916;675.86;0.02469635;0.17;0.25;0.45;28;0.2;33;1;0.2…
50_1;E_50;50;70;Extensive;lawn;perennial_grass;Lawn_Grass;Lawn_Grass;Lawn_Grass;Lawn;Allotment;46.25;30.7;23.05;83.82502543;0.8564;93.71428571;4.17386989;0.38914045;1109.07;206.38;130.08;49.3;7.07;194.4;163.57;134.25;542.5;16.3;384.8;632.5;1.23;10;7;1;2;1.46;4;45.2;3.62;0;0.0206;168.8872;16;1;2;1.62;0.81;1.98;0.558521;1003.01;0.336673;0.352454;709.84;0.02056155;0.27;0.17;0.55;44;0.5;36;1;0.3337;0…
52_1;E_52;52;26;Extensive;lawn;perennial_grass;Lawn_Grass;Lawn_Grass;Lawn_Grass;Lawn;Home;46.25;31.8;21.95;87.05763397;0.9041;88.63636364;3.94636351;0.36639083;1330.19;237.03;133.12;45.98;7.3;231;106.58;74.57;530.1;23.08;270.4;426.2;1.44;2.5;9;1.7;2.6;2.07;3.9;32.1;0;0;0;106.6656;13;5;2;4.59;0.77;1.95;0.56352;1034.93;0.330737;0.24796;492.89;0.01235267;0.54;0.29;0.99;31;0.7;22;1;0.17213;0.111039;1…
53_1;E_53;53;40;Extensive;lawn;perennial_grass;Lawn_Grass;Lawn_Grass;Lawn_Grass;Lawn;Home;35.15;34.75;30.1;94.43298969;0.9492;94.01709402;4.53812197;0.39371956;1033.43;195.24;183.81;49.87;7.29;183.9;229.86;85.32;428.2;63.33;415.9;272.7;0.95;2.5;8.25;1;2;1.49;3.4;53.8;0;0.0038;0;233.331;20;5;2;3.95;0.66;2;0.567595;1059.05;0.325897;0.308693;604.23;0.02113172;0.21;0.08;0.73;22;0.24;21;1;0.169433;0.1…
54_1;E_54;54;36;Extensive;lawn;perennial_grass;Lawn_Grass;Lawn_Grass;Lawn_Grass;Lawn;Home;37.1;34.4;28.5;82.18905473;1.0491;72.67267267;5.49675583;0.19318073;582.64;86.47;93.85;40.53;7.57;175.4;101.98;154.18;521.2;52;214.5;212.1;0.63;18;9;1.5;2.8;2.12;4.4;38.4;5.55;0.014;0.0101;106.6656;38;2;2;2.5;0.83;1.23;;;;;;;0.33;0.33;0.17;48;0.4;29;1;0.15938;0.109443;1.25;38.86;44;46.5;98;77.5;clay loam;100…
55_1;E_55;55;1;Extensive;flowers;perennial_forbs;Vegetable_Flowers;Vegetable_Flowers_Berries;Flowers_Berries;Flower_Berries;Allotment;43.8;35.3;20.9;75.39370079;1.1727;65.74585635;2.82811374;0.23239202;506.67;82.36;90.94;24.26;6.84;124.2;264.1;172.24;289.7;29.09;259.9;330.1;0.76;2.5;0.5;1.1;2.2;1.63;3.9;49.1;12.32;0.0298;0;133.332;17;2;2;1.78;0.59;1.73;0.568138;1059.17;0.325251;0.270119;526.7;0.0…
56_1;E_56;56;60;Extensive;berries;perennial_forbs;Berries;Vegetable_Flowers_Berries;Flowers_Berries;Flower_Berries;Allotment;31.5;40.7;27.8;87.05763397;0.9661;91.56118143;3.62895623;0.31620157;853.86;150.33;132.8;33.65;7.27;152;269.56;208.54;459.8;22.97;387.2;556;1.56;15;3.5;1.1;2;1.56;4.8;54.7;8.97;0.0217;0.0113;121.1099;12;4;2;3;0.6;1.75;0.589748;1095.7;0.299586;0.314402;637.71;0.02097477;0.4;0…
57_1;E_57;57;61;Extensive;lawn;perennial_grass;Lawn_Grass;Lawn_Grass;Lawn_Grass;Lawn;Allotment;40.2;32.05;27.75;77.00205339;0.9869;87.12328767;3.095988;0.28638294;665.92;108.69;92.34;34.5;6.57;132;299.68;234.9;215.3;12.64;402.5;252.1;0.72;7.5;10.5;1.5;3.1;1.95;4.9;13.6;4.55;0.0269;0.0157;23.3331;12;1;3;1.33;0.67;1.76;0.562783;1005.5;0.331611;0.322464;639.21;0.02376543;0.31;0.17;0.41;46;0.34;37;1;…
58_1;E_58;58;83;Extensive;grass;perennial_grass;Lawn_Grass;Lawn_Grass;Lawn_Grass;Grass;Home;35.4;41.1;23.5;95.54263566;0.993;90.21406728;3.54705301;0.28311906;918.52;163.56;131.5;33.52;7.44;182.2;127.73;90.35;451.9;39.74;264.8;267.9;1.38;22.5;0.5;1.2;2.3;1.72;3.4;32.2;0;0;0;24.4442;4;2;2;2.83;0.94;1.75;0.590985;1116.63;0.298118;0.287566;572.81;0.0144434;0.53;0;0.57;20;0.53;22;1;0.163987;0.109213;…
59_1;E_59;59;16;Extensive;lawn;perennial_grass;Lawn_Grass;Lawn_Grass;Lawn_Grass;Lawn;Allotment;34.35;37.25;28.4;86.81863231;0.9747;90.77809798;5.45433533;0.47201342;1085.25;182.85;148.23;34.44;6.76;188.2;427.74;113.93;495.6;61.07;438.7;211.6;1.29;2.5;12.5;1.7;3.3;2.39;5.1;27.1;3.54;0.0085;0.0014;118.8877;17;1;2;1.59;0.8;1.91;0.639612;1124.15;0.240366;0.258521;527.97;0.01068231;0.25;0.33;1.03;43;0…
60_1;E_60;60;21;Extensive;lawn;perennial_grass;Lawn_Grass;Lawn_Grass;Lawn_Grass;Lawn;Allotment;35.1;36.2;28.7;80.57482656;0.9494;90.66666667;4.15361475;0.41007348;1548.41;265.07;132.99;49.24;7.14;239;94.98;101.42;596.1;16.72;324.1;434.6;1.64;2.5;5;1.6;3.6;2.55;6;69.5;0;0.001;0.0014;17.7776;8;1;2;1.94;0.97;1.94;0.636717;1158.82;0.243804;0.316021;644.34;0.01918046;0.33;0.17;0.68;42;0.23;30;1;0.2431…
61_1;E_61;61;73;Extensive;lawn;perennial_grass;Lawn_Grass;Lawn_Grass;Lawn_Grass;Lawn;Allotment;13.75;47.75;38.5;96.98795181;0.9071;78.28746177;7.61748926;0.49574929;1140.88;190.54;194.62;62.7;7.14;227;210.85;139.29;443.8;129.2;560.5;126.8;1.75;5;9.25;0.8;1.4;1.08;2.8;32;0;0;0;221.1089;33;7;2;4.04;0.5;1.74;0.583403;1002;0.307122;0.335487;658.45;0.0209565;0.29;0.42;0.39;49;0.47;10;1;0.243607;0.1546…
62_1;E_62;62;82;Extensive;lawn;perennial_grass;Lawn_Grass;Lawn_Grass;Lawn_Grass;Lawn;Allotment;31.65;35.95;32.4;80.69458631;1.3179;81.92090395;2.97964408;0.2399793;561.85;93.01;145.26;29.19;7.34;157;146.7;139.43;332.2;20.65;435.8;296.9;0.91;5;8;1.7;2.5;2.06;3.7;67.9;8.12;0.0032;0.005;169.9983;23;4;2;3.06;0.61;1.78;0.595152;1085.8;0.293168;0.3434;680.77;0.021262;0.23;0;1.4;35;0.3;30;1;0.380667;0.1…
63_1;E_63;63;75;Extensive;lawn;perennial_grass;Lawn_Grass;Lawn_Grass;Lawn_Grass;Lawn;Allotment;35.75;39.15;25.1;84.80083857;0.9726;93.7694704;6.5394334;0.45936762;926.97;155.2;284.19;95.54;6.95;231;242.97;155.35;536.8;32.25;593.4;228.3;1.36;2.5;8;1.3;1.8;1.53;3.2;70.9;3.16;0.0233;0.0207;248.8864;55;5;2;1.98;0.33;1.8;0.62063;1081.56;0.26291;0.318296;609.08;0.0174587;0.29;0.25;0.92;54;0.49;35;1;0.3…
64_1;E_64;64;10;Extensive;lawn;perennial_grass;Vegetable_Flowers;Vegetable_Flowers_Berries;Flowers_Berries;Flower_Berries;Allotment;52.4;32.2;15.4;70.3666997;0.8853;91.96428571;2.31796016;0.2127284;716.83;119.04;125.64;28.24;7.28;170.8;83.03;123.06;252.1;11.7;318.9;135.5;0.87;7.5;2;1.4;3.1;2.19;6.5;42.8;0;0;0;125.5543;11;4;3;4.11;0.82;2.82;0.661594;1204.98;0.187135;0.316014;622.03;0.0136176;0.18;…
65_1;E_65;65;64;Extensive;lawn;perennial_grass;Lawn_Grass;Lawn_Grass;Lawn_Grass;Lawn;Allotment;65.65;19.75;14.6;89.69276511;0.8529;93.22493225;5.67675497;0.34193016;1096.08;204.96;169.09;52.46;7.27;214;101.46;203.97;600;22.51;421.7;258.4;1.01;2.5;10.75;0.9;1.8;1.31;3.3;56.9;0.26;0.0027;0.0034;133.332;14;2;2;2.22;0.74;2;0.649091;1158.39;0.229108;0.2928;590.14;0.01318437;0.25;0.17;1.18;47;0.28;24;1…
66_1;E_66;66;43;Extensive;lawn;perennial_grass;Lawn_Grass;Lawn_Grass;Lawn_Grass;Lawn;Home;33.55;43.95;22.5;89.69072165;0.8203;91.11842105;5.20855511;0.35580018;784.43;137.39;136.72;27.68;7.46;194.7;117.42;112.28;533.1;57.55;455.3;198.5;2.03;2.5;3.25;1.1;1.7;1.39;3;42.6;0;0.0088;0;88.888;23;3;2;3.42;0.85;1.47;0.594091;1079.74;0.294429;0.32035;650.97;0.01931817;0.3;0;0.38;56;0.36;9;1;0.159383;0.094…
67_1;E_67;67;50;Extensive;flowers;perennial_forbs;Vegetable_Flowers;Vegetable_Flowers_Berries;Flowers_Berries;Flower_Berries;Home;42.7;33.8;23.5;105.2570093;1.1658;88.37209302;4.64792617;0.3287851;940.29;177;146.57;27.91;7.37;185.7;214.77;210.93;431.4;25.02;404.6;217.9;1.16;2.5;0.5;1.6;2.5;1.99;4.6;28.2;5.58;0.0134;0.0172;97.7768;6;4;2;4.76;0.95;2;0.609982;1076.33;0.275555;0.272266;549.65;0.01278…
68_1;E_68;68;77;Extensive;berries;perennial_forbs;Berries;Vegetable_Flowers_Berries;Flowers_Berries;Flower_Berries;Allotment;54.75;28.6;16.65;86.70820353;0.9727;92.94117647;2.21816264;0.19970748;818.07;123.17;204.63;61.87;7.09;180.3;387.53;305.97;393.6;22.98;538.2;470.7;2.5;2.5;2;0.9;1.6;1.23;4;54.9;2.63;0.0444;0.0074;158.8873;19;7;2;4.89;0.61;1.98;0.557863;1018.45;0.337455;0.252877;509.63;0.0114…
69_1;E_69;69;41;Extensive;lawn;perennial_grass;Lawn_Grass;Lawn_Grass;Lawn_Grass;Lawn;Home;40.65;35.65;23.7;83.35015136;1.3198;88.53333333;4.32739943;0.40962809;1185.57;202.45;129.82;41.71;7.29;177.8;41.58;58.66;591.4;15.87;315.9;261.2;1.34;2.5;7.5;1.5;2.5;1.96;5.8;23.6;0;0.0031;0;118.8877;9;1;2;1.42;0.71;1.42;0.552871;974.82;0.343384;0.246606;490.89;0.01284904;0.23;0.08;0.47;36;0.26;23;1;0.15248;…
70_1;E_70;70;12;Extensive;lawn;perennial_grass;Lawn_Grass;Lawn_Grass;Lawn_Grass;Lawn;Home;36.3;34.85;28.85;82.81092012;1.093;86.81948424;2.23839632;0.20483968;822.41;135.16;92.33;26.63;6.46;124.8;17.17;51.8;205.4;6.88;190.1;335.2;0.14;10;7.25;1.3;2.2;1.72;4.5;45.1;0;9.00E-04;0.0044;138.8875;20;2;2;1.48;0.49;1.84;0.705435;1304.97;0.162191;0.392401;783.25;0.01868205;0.29;0.17;0.4;39;0.45;24;1;0.295…
71_1;E_71;71;44;Extensive;lawn;perennial_grass;Lawn_Grass;Lawn_Grass;Lawn_Grass;Lawn;Home;43.85;33.9;22.25;84.52012384;0.9087;93.55742297;2.9677574;0.32817506;1155.89;217.83;123.3;38.82;7.33;191.5;86.12;78.27;552;26;316.6;471.1;0.76;2.5;10.5;1.2;2.9;2.01;5.7;43.5;0;0;0;18.8887;14;1;2;1.29;0.65;1.29;;;;;;;0.21;0.17;0.38;21;0.24;13;1;0.196023;0.116938;3.01;34.4;41;;94.5;;loam;;2193.05;;11863.94;0.1…
72_1;E_72;72;78;Extensive;lawn;perennial_grass;Lawn_Grass;Lawn_Grass;Lawn_Grass;Lawn;Home;35.3;38.3;26.4;88.834476;0.9901;80.60606061;4.68468263;0.28286463;1040.42;181.75;122.23;27.65;7.29;153.8;287.06;122.5;641.3;38.58;368.3;210.3;0.8;2.5;5.25;2;3.6;2.53;6.3;19.1;5.48;0.0106;5.00E-04;111.11;9;1;1;1.89;0.94;1;0.74748;1409.71;0.112257;0.263966;528.78;0.00823579;0;0.33;0.27;45;0;37;1;0.08246;0.1159…
73_1;E_73;73;42;Extensive;grass;perennial_grass;Vegetable_Flowers;Vegetable_Flowers_Berries;Flowers_Berries;Grass;Home;43.65;34.65;21.7;64.08518877;1.3106;63.4502924;2.24617663;0.18147783;704.02;124.82;109.82;19.63;7.57;187.3;115.45;70.42;536.8;7.53;240.5;248.1;0.6;2.5;2.5;1.5;2.8;1.78;4.5;10.4;1.04;7.00E-04;0.004;23.3331;4;1;2;1.75;0.88;1.75;0.61341;1090.5;0.271485;0.260663;516.84;0.01160928;0;0…
74_1;E_74;74;25;Extensive;lawn;perennial_grass;Lawn_Grass;Lawn_Grass;Lawn_Grass;Lawn;Home;39.8;33.25;26.95;99.88839286;0.8473;94.35736677;5.19101989;0.39943431;1593.98;305.35;217.75;56.95;7.37;256;187.06;82.76;504.4;15.47;310.7;341.8;1.16;2.5;2;1.4;2.9;2.07;5.9;21.4;0;0.0091;0;73.3326;6;1;2;1.57;0.78;1.89;0.597921;1132.36;0.318319;0.242681;484.87;0.01230575;0.21;0.29;0.68;46;0.28;28;1;0.28366;0.1…
75_1;E_75;75;56;Extensive;grass;perennial_grass;Vegetable_Flowers;Vegetable_Flowers_Berries;Flowers_Berries;Grass;Home;43.35;33;23.65;81.56028369;1.0553;93.33333333;5.13200932;0.46584964;511.44;84.54;98.08;33;7.19;142.1;284.46;74.45;143.6;14.79;342.5;244.7;0.46;2.5;8.75;1.5;2.8;2.14;5.2;44.8;0;0;0.0063;215.5534;20;2;2;1.85;0.62;2;0.6045;1151.01;0.282066;0.305858;604.92;0.01377312;0.15;0;0.95;23;0…
77_1;E_77;77;72;Extensive;lawn;perennial_grass;Lawn_Grass;Lawn_Grass;Lawn_Grass;Lawn;Allotment;31.45;37.7;30.85;88.3248731;0.9343;88.23529412;4.39950385;0.25845203;585;96.31;112.6;33.22;7.44;174.6;108.11;92.47;563.3;8.79;305.6;262.6;0.85;7.5;9;1.2;2;1.55;2.8;55.8;1.06;0.003;8.00E-04;109.9989;14;3;2;2.87;0.72;1.98;0.6614;1222.47;0.21449;0.290728;568.06;0.01323581;0.08;0;0.83;33;0.28;21;1;0.17071;0…
78_1;E_78;78;34;Extensive;lawn;perennial_grass;Lawn_Grass;Lawn_Grass;Lawn_Grass;Lawn;Allotment;28.7;42.55;28.75;86.15702479;1.0544;86.87150838;3.73500506;0.35454455;859.28;160.67;147.48;37.21;7.28;189.2;180.96;325.68;413;15.2;307.1;266.3;1.38;10;11.75;1.5;2.6;1.99;3.9;23.3;3.26;0.006;0.0166;172.2205;16;3;2;2.83;0.71;1.46;0.545875;1014.86;0.351693;0.311149;606.98;0.01792121;0.15;0.21;0.58;30;0.18;…
79_1;E_79;79;7;Extensive;lawn;perennial_grass;Lawn_Grass;Lawn_Grass;Lawn_Grass;Lawn;Home;34.1;39.25;26.65;79.6812749;0.9762;86.50137741;3.97807817;0.31455304;862.79;164.89;155.8;29.64;7.38;182.6;168.29;112.95;582.1;21.46;299.5;329.3;0.91;2.5;11.5;1.2;1.9;1.55;3.7;68.7;0;0;0.0101;9.9999;2;0;1;1;1;1;0.702979;1166.57;0.165108;0.242249;489.32;0.00830509;0;0;0.58;27;0;21;1;0.159327;0.101777;1.68;37.51…
80_1;E_80;80;30;Extensive;grass;perennial_grass;Lawn_Grass;Lawn_Grass;Lawn_Grass;Grass;Home;30.45;38.85;30.7;70.51792829;0.8987;91.17647059;6.36225924;0.45048938;984.43;189.25;112.48;26.46;7.56;195.6;5.19;61.72;532.8;20.2;336.1;280.1;0.79;2.5;4;1.4;2.9;1.91;5.4;16.2;0;0.0042;0.0018;56.6661;5;2;2;2.59;0.86;1.96;0.547948;1021.11;0.34923;0.24917;503.18;0.01319464;0.47;0.04;0.35;19;0.47;40;1;0.18106;…
81_1;E_81;81;8;Extensive;lawn;perennial_grass;Lawn_Grass;Lawn_Grass;Lawn_Grass;Lawn;Home;46.25;33.7;20.05;83.28557784;0.9744;90.22346369;2.54655652;0.24963518;812.92;158.78;144.48;30.48;7.38;184.3;138.61;45.69;629.9;11.58;239.4;402.6;0.95;2.5;7;1.3;2.1;1.67;4.2;48.5;3.23;0;0.0065;229.9977;41;3;3;1.52;0.38;2.16;0.613161;1026.06;0.27178;0.302934;610.82;0.01570137;0.45;0.29;0.24;44;0.52;15;1;0.15218…
82_1;E_82;82;59;Extensive;lawn;perennial_grass;Lawn_Grass;Lawn_Grass;Lawn_Grass;Lawn;Home;45.65;34.2;20.15;76.56090072;0.9445;81.95266272;4.52866341;0.25831701;727.74;129.5;103.94;26.4;7.52;169.4;61.98;94.11;509;19.36;242.2;256.8;1.08;2.5;9.75;1.4;2;1.63;4.4;20.8;0;0;0.0153;27.7775;1;0;1;1;1;1;0.693176;1340.87;0.176751;0.279107;565.63;0.00988888;0.38;0.29;0.73;55;0.61;10;1;0.176043;0.105071;0;36.…
83_1;E_83;83;47;Extensive;lawn;perennial_grass;Lawn_Grass;Lawn_Grass;Lawn_Grass;Lawn;Home;38.95;36.4;24.65;54.19648978;0.8581;91.71597633;4.93364216;0.42468162;1164.74;226.66;162.45;31.17;7.36;209;149.05;83.42;431.3;17.87;362.8;289.4;1.06;2.5;9;1;1.7;1.36;3.2;33.6;0;0;0;37.7774;3;1;2;1.89;0.94;1.89;0.739287;1392.03;0.121986;0.251316;497.11;0.00825806;0;0;0.48;21;0;34;1;0.19628;0.136734;1.91;31.97…
84_1;E_84;84;31;Extensive;flowers;perennial_forbs;Vegetable_Flowers;Vegetable_Flowers_Berries;Flowers_Berries;Flower_Berries;Allotment;37;33.05;29.95;76.19943556;0.8735;76.53958944;3.53996254;0.29765798;753.65;129.92;108.02;27.67;7.37;151.8;274.66;104.12;476.4;19.94;384.3;311.9;1.31;2.5;2.5;1.3;2.5;1.73;5;16.6;2.31;0.0335;0.016;96.6657;9;2;2;2.55;0.85;1.89;0.573676;1057.01;0.318675;0.322257;650.8…
85_1;E_85;85;18;Extensive;lawn;perennial_grass;Lawn_Grass;Lawn_Grass;Lawn_Grass;Lawn;Allotment;44.2;34.8;21;79.58115183;0.8435;90.86021505;4.36933506;0.38472921;1129.72;193.86;158.34;52.96;7.1;181.7;262.41;214.95;711.2;24.55;446.8;505.4;1.33;2.5;10.25;1;1.8;1.4;4;49.4;0;0.0031;0;185.5537;27;4;2;2.89;0.58;1.97;0.563406;1093.13;0.330871;0.256325;504.25;0.01336121;0.09;0.04;0.5;39;0.33;30;1;0.254007…
1_2;I_1;1;29;Intensive;vegetables;annual_vegetables;Vegetable_Flowers;Vegetable_Flowers_Berries;Vegetable;Veg;Allotment;29.2;33.15;37.65;78.37573386;1.3411;66.57142857;3.97394769;0.34774946;627.35;101.25;153.58;29.35;7.04;135.7;343.52;190.11;318.2;77.11;652.6;497.6;1.6;12.5;9;1.1;1.6;1.33;3.4;40.3;0;0.027;0.0045;126.6654;38;4;3;3.34;0.67;1.66;0.529479;995.91;0.371165;0.296703;587.46;0.02038552;0;…
2_2;I_2;2;67;Intensive;vegetables;annual_vegetables;Vegetable_Flowers;Vegetable_Flowers_Berries;Vegetable;Veg;Allotment;36.9;35.05;28.05;72.84190107;1.4229;84.30232558;3.24540847;0.32161523;639.76;110.91;152.87;37.97;7.18;167.7;405.76;217.68;428.4;42.45;296.9;391.3;1.62;2.5;0.5;0.6;0.9;0.73;2.8;48.3;0;0.0229;0;54.4439;12;2;3;2.28;0.76;2.28;0.54831;1009.08;0.348801;0.330054;653.85;0.02707166;0.21;…
3_2;I_3;3;46;Intensive;vegetables;annual_vegetables;Vegetable_Flowers;Vegetable_Flowers_Berries;Vegetable;Veg;Allotment;35.95;39.05;25;74.90310078;1.2853;58.62068966;5.47512865;0.38602514;563.68;96.48;153.48;25.57;7.3;133.7;249.57;125.72;633.5;36.25;401.3;182.6;1.91;10;1.5;0.2;0.6;0.39;2.2;37.5;1.55;0.0295;0.0078;31.1108;19;1;2;1.4;0.7;1.55;0.516945;933;0.386052;0.282465;571.07;0.02014619;0.23;0.…
4_2;I_4;4;11;Intensive;lawn;perennial_grass;Lawn_Grass;Lawn_Grass;Lawn_Grass;Lawn;Home;31.35;38;30.65;91.34241245;0.9078;89.07103825;2.96511679;0.26544546;798.14;128.27;112.7;43.05;6.83;168.2;230.22;67.69;334.3;23.1;340.2;269.4;0.67;2.5;10.75;0.9;1.5;1.16;3;62.7;0;0;0;82.2214;9;3;3;3.16;0.79;2.55;0.587014;1086.64;0.302833;0.331137;660.94;0.01765417;0.46;0.33;0.47;39;0.69;19;1;0.22787;0.137374;1.8…
5_2;I_5;5;66;Intensive;vegetables;annual_vegetables;Vegetable_Flowers;Vegetable_Flowers_Berries;Vegetable;Veg;Allotment;30;40.6;29.4;79.98017839;1.1851;72.82913165;3.41074534;0.29277699;502.59;82.55;123.45;25.16;7.34;144.7;421.83;180.68;328.1;24.09;428.9;435.8;2.14;5;3;0.7;1.2;0.9;3.3;60.1;6.83;0.0304;0.0302;42.2218;12;3;2;3.14;0.78;1.75;0.56574;988.54;0.3281;0.263281;517.72;0.01317614;0.39;0.29;…
6_2;I_6;6;76;Intensive;vegetables;annual_vegetables;Vegetable_Flowers;Vegetable_Flowers_Berries;Vegetable;Veg;Allotment;34.1;38.75;27.15;85.22504892;1.1478;79.53216374;4.30711717;0.30291103;698.93;128.34;179.89;36.08;7.37;196.6;117.32;109.76;494.2;27.45;280.8;204.3;1.76;12.5;3;0.3;0.8;0.54;2.3;35.8;5.64;0.0246;0.0071;84.4436;8;2;1;2.46;0.82;1;0.549971;1010.75;0.346828;0.244492;488.12;0.01340936;0…
7_2;I_7;7;20;Intensive;vegetables;annual_vegetables;Vegetable_Flowers;Vegetable_Flowers_Berries;Vegetable;Veg;Allotment;46.3;34.6;19.1;84.65298143;1.0426;79.27927928;5.70603053;0.27792158;411.68;84.76;284.59;44.53;7.28;158.6;164.33;113.56;708.2;141.1;157.9;114.5;1.62;12.5;2.5;0.7;1.1;0.91;2;78.7;0;0.0101;0;25.5553;6;1;2;1.89;0.94;1.57;0.570646;1047.43;0.322273;0.269915;538.57;0.0143586;0.25;0.17;…
8_2;I_8;8;52;Intensive;vegetables;annual_vegetables;Vegetable_Flowers;Vegetable_Flowers_Berries;Vegetable;Veg;Home;35.4;38.6;26;102.7459954;0.8311;90.58823529;7.45029327;0.5775456;1085.06;188.04;257.05;58.68;7.1;207;393.76;403.26;541.1;22.98;517.6;292.8;2.65;2.5;3.75;0.3;0.6;0.4;1.1;78.7;2.42;0.0069;0;213.3312;49;4;3;3;0.6;1.82;0.594507;1125.39;0.293934;0.375894;749.62;0.03481214;0.45;0.42;0.67;3…
9_2;I_9;9;79;Intensive;vegetables;annual_vegetables;Vegetable_Flowers;Vegetable_Flowers_Berries;Vegetable;Veg;Home;42.95;31;26.05;92.55441008;0.9889;89.71962617;4.96688104;0.25991088;997.51;159.61;227.6;75.06;6.94;237;306.05;389.07;449.8;46.05;447.4;343.6;1.74;2.5;8.25;1.1;2.4;1.74;5.8;42.6;7.05;0.018;0.0092;205.5535;34;5;2;2.85;0.48;1.66;;;;;;;0.27;0;0.36;44;0.3;24;1;0.685433;0.415744;1.11;40.44…
10_2;I_10;10;74;Intensive;vegetables;annual_vegetables;Vegetable_Flowers;Vegetable_Flowers_Berries;Vegetable;Veg;Home;46.35;27.45;26.2;80.55555556;1.0772;87.11864407;4.10032419;0.29998648;835.25;152.26;146.1;27.96;7.23;178.6;143.44;101.4;371.9;32.34;447.3;195.5;0.82;2.5;3.25;1.4;2.3;1.83;4.6;72.5;1.57;0.0318;0.0166;94.4435;11;2;2;2.14;0.71;1.99;0.549496;990.38;0.347392;0.274003;553.56;;0.27;0.42;…
11_2;I_11;11;3;Intensive;vegetables;annual_vegetables;Vegetable_Flowers;Vegetable_Flowers_Berries;Vegetable;Veg;Allotment;51.1;28.05;20.85;81.21775026;1.2151;78.8961039;5.38886591;0.42699393;697.45;119.04;168.11;37.73;6.99;130.7;214.35;225.44;413.7;99.66;678.2;264;1.97;2.5;10;0.3;0.9;0.57;4.1;38.5;3.72;0.0681;0.0181;94.4435;10;2;2;2.45;0.82;1.65;0.574426;1047.87;0.317784;0.308691;621.37;0.0193953…
12_2;I_12;12;81;Intensive;vegetables;annual_vegetables;Vegetable_Flowers;Vegetable_Flowers_Berries;Vegetable;Veg;Allotment;45.85;32.2;21.95;84.06988695;1.0337;81.87134503;6.32644998;0.39394484;507.72;87.71;173.55;38.65;7.25;164;255.43;90.75;612.1;16.64;465.7;222;1.65;7.5;10;0.8;1.1;0.94;1.8;55.4;6.02;0.0311;0.0102;151.1096;30;5;2;2.47;0.41;1.98;0.592236;1078.32;0.296631;0.254702;525.99;0.01226273…
13_2;I_13;13;54;Intensive;vegetables;annual_vegetables;Vegetable_Flowers;Vegetable_Flowers_Berries;Vegetable;Veg;Allotment;46.5;32.95;20.55;78.49462366;1.2201;84.70948012;4.37640645;0.33605348;466.6;82.33;122.95;25.32;7.56;136.8;63.36;51.83;333.5;29.15;241.7;131.9;1.04;12.5;4.5;0.6;1.7;1.07;3.2;27.7;0;0.0437;0.0078;39.9996;4;1;2;1.75;0.88;2;0.607288;1119.25;0.278755;0.265851;519.48;0.01143075;0.4…
15_2;I_15;15;13;Intensive;vegetables;annual_vegetables;Vegetable_Flowers;Vegetable_Flowers_Berries;Vegetable;Veg;Allotment;55.2;27.6;17.2;78.83064516;1.0997;63.17689531;7.46362519;0.33515426;409.32;66.78;151.58;24.05;7.54;148.6;100.22;73.79;641;81.67;298.3;158.7;1.35;2.5;11.75;0.6;0.8;0.68;1.5;57.4;3.04;0.0596;0;83.3325;14;4;3;3.79;0.76;2.29;0.54535;995.48;0.352316;0.29455;594.23;0.02082668;0.4;0…
16_2;I_16;16;62;Intensive;flowers;perennial_forbs;Vegetable_Flowers;Vegetable_Flowers_Berries;Flowers_Berries;Flower_Berries;Home;48.6;28.85;22.55;76.24148004;1.1413;87.54098361;3.06469271;0.24855327;695.12;121.46;100.04;36.84;7.42;174.1;94.45;81.96;293.3;28.68;347.9;326.3;0.79;2.5;5.25;1.8;3.8;2.49;5.5;14.3;0;0.0042;0.0277;19.9998;6;1;2;2;1;1.57;;;;;;;0.33;0.25;0.1;36;0.35;32;1;0.12223;0.081039;…
17_2;I_17;17;45;Intensive;vegetables;annual_vegetables;Vegetable_Flowers;Vegetable_Flowers_Berries;Vegetable;Veg;Home;45.3;35.2;19.5;103.526971;0.8011;90.03558719;8.81051846;0.56832346;1012.87;191.74;300.04;55.79;7.18;220;195.64;349.71;649.1;48.65;583;226.8;2.42;2.5;0.5;0.9;2.8;1.77;4.5;20.9;4.66;0.0264;0.0119;113.3322;24;2;2;2.28;0.76;1.67;0.594557;963.97;0.293875;0.342048;693.74;0.0184208;0.15;…
18_2;I_18;18;53;Intensive;berries;perennial_forbs;Berries;Vegetable_Flowers_Berries;Flowers_Berries;Flower_Berries;Allotment;50.7;26.45;22.85;92.39583333;1.0783;83.4375;5.28578155;0.4307056;851.68;150.08;191.36;39.65;7.17;216;282.88;112.28;453.2;34.25;460.9;241.2;2.33;2.5;4;0.7;1.6;1.15;4.2;59.5;4.98;0.0331;0.0163;112.2211;14;4;2;3.09;0.62;1.82;0.576353;1020.76;0.315495;0.341803;682.08;0.0273721;…
19_2;I_19;19;57;Intensive;flowers;perennial_forbs;Vegetable_Flowers;Vegetable_Flowers_Berries;Flowers_Berries;Flower_Berries;Home;48.5;32;19.5;99.16926272;1.2021;90.05847953;7.94058194;0.40952046;764.49;138.01;251.63;43.31;7.18;217;185.1;108.88;500.1;33.22;525.1;183;0.97;2.5;0.5;1.1;2.2;1.45;3.7;17.7;3.32;0.0103;0.0209;125.5543;32;3;3;2.84;0.71;1.56;0.584802;1066.86;0.305461;0.288304;583.07;0.015…
20_2;I_20;20;27;Intensive;flowers;perennial_forbs;Vegetable_Flowers;Vegetable_Flowers_Berries;Flowers_Berries;Flower_Berries;Home;58.65;25.2;16.15;66.56596173;1.2682;84.32601881;4.01667038;0.21400544;639.99;98.33;111.22;51.35;7.45;168;27.54;76.94;479.8;29.27;393.9;262.3;0.8;2.5;2.5;1.4;2.5;1.62;4.1;10.2;0;0.0133;0;202.2202;22;5;3;3.69;0.62;2.33;0.658076;1205.33;0.218437;0.294773;585.67;0.01343279…
21_2;I_21;21;28;Intensive;flowers;perennial_forbs;Vegetable_Flowers;Vegetable_Flowers_Berries;Flowers_Berries;Flower_Berries;Home;65.85;23.25;10.9;86.48648649;0.9549;88.50931677;5.93136785;0.39123967;1025.56;197.67;224.03;48.73;7.23;214;196.13;113.35;343;24.63;435.4;273;0.95;2.5;3.75;1.4;2.9;2.07;5.1;33.7;5.87;0.0155;0.0471;299.997;56;7;2;3.21;0.4;1.79;0.569354;1012.84;0.323808;0.316938;643.72;0.…
22_2;I_22;22;14;Intensive;vegetables;annual_vegetables;Vegetable_Flowers;Vegetable_Flowers_Berries;Vegetable;Veg;Allotment;41.1;34.7;24.2;68.40458811;1.1833;82.40469208;5.44975618;0.31744612;698.47;110.44;144.7;34.93;7.28;143.9;417.67;209.55;896.4;31.52;365;163.1;1.35;5;1.5;0.4;0.6;0.49;0.9;75.9;2;0.0508;0.0075;108.8878;47;7;3;3.47;0.43;1.67;0.560266;1070.62;0.334601;0.318025;643.9;0.0238771;0.19…
23_2;I_23;23;80;Intensive;vegetables;annual_vegetables;Vegetable_Flowers;Vegetable_Flowers_Berries;Vegetable;Veg;Allotment;36.35;34.5;29.15;70.42801556;1.3372;67.1686747;5.88944491;0.3201084;549.87;83.46;184.35;31.89;7.26;168.1;214.91;368.85;739.1;29.62;255;199.5;1.49;5;11.25;0.8;1.2;0.99;2.1;55.1;5.29;0.0061;0.0101;62.2216;29;3;2;2.37;0.59;1.16;0.562805;1062.83;0.331586;0.317375;642.66;0.0217122…
24_2;I_24;24;33;Intensive;vegetables;annual_vegetables;Vegetable_Flowers;Vegetable_Flowers_Berries;Vegetable;Veg;Allotment;33.9;34.45;31.65;80.41237113;1.3021;63.91184573;4.48170886;0.37333692;547.49;82.86;163.72;40.27;7.19;195.2;214.42;223.01;1125;26.13;460;408;2.15;12.5;8.25;0.6;1.2;0.91;3.7;65.8;4.45;0.0498;0.0121;97.7768;38;5;2;3.42;0.57;1.13;0.523681;977.11;0.378051;0.312851;613.43;0.0225720…
25_2;I_25;25;65;Intensive;vegetables;annual_vegetables;Vegetable_Flowers;Vegetable_Flowers_Berries;Vegetable;Veg;Home;30.4;39.65;29.95;81.4213198;1.0442;82.59668508;4.60926072;0.37085795;1362.47;208.64;252.37;21;7.24;283;110.88;420.63;869;14.09;558.2;311.2;1.78;2.5;4.25;0.6;0.9;0.75;1.7;70.7;9.42;0.0141;0.0111;301.1081;106;6;2;3.01;0.43;1.21;0.601169;1088.24;0.286023;0.320268;629.09;0.0207202;0.6…
26_2;I_26;26;17;Intensive;flowers;perennial_forbs;Vegetable_Flowers;Vegetable_Flowers_Berries;Flowers_Berries;Flower_Berries;Home;27.25;33.9;38.85;69.07426246;1.1963;75.1396648;3.60042863;0.21215235;655.53;111.4;95.04;25.42;7.5;151.6;31.34;122.86;868.7;17.62;210.7;336;0.84;22.5;2;0.7;1.2;0.96;3.3;72.2;0;0.0098;0.0026;72.2215;8;2;2;2.09;0.7;2;0.528169;977.98;0.372721;0.335398;667.64;0.02414123;0.3…
27_2;I_27;27;55;Intensive;vegetables;annual_vegetables;Vegetable_Flowers;Vegetable_Flowers_Berries;Vegetable;Veg;Allotment;36.1;36.05;27.85;71.71620326;1.3008;78.87700535;4.42320193;0.31395268;958.13;168.85;131.67;33.67;7.56;153.2;104.59;129.94;921;13.96;183.1;355.9;3;12.5;2;0.5;1.4;0.89;3.4;34.8;0;0.034;0.0182;276.6639;50;5;2;3.01;0.5;1.55;0.529064;981.71;0.371658;0.26805;535.33;0.01672724;0.2;0…
28_2;I_28;28;38;Intensive;vegetables;annual_vegetables;Vegetable_Flowers;Vegetable_Flowers_Berries;Flowers_Berries;Flower_Berries;Allotment;31.25;36.7;32.05;79.22465209;1.2432;56.62650602;3.38869237;0.27396525;536.79;87.56;139.32;25.39;7.4;138.9;157.49;109.42;388.6;20.85;295.9;519;2.01;10;2;0.5;1.3;0.86;3.7;32.4;0;0.0536;0;22.222;3;2;2;3;1;1.89;0.546822;1004.26;0.350567;0.292286;568.39;0.0200035;…
29_2;I_29;29;49;Intensive;vegetables;annual_vegetables;Vegetable_Flowers;Vegetable_Flowers_Berries;Vegetable;Veg;Allotment;41.45;31;27.55;140.1449275;0.9747;89.11174785;9.67860179;0.71290873;750.83;145.06;305.11;52.17;7.33;253;202.14;294.35;850.8;8.86;209.8;93.27;2.18;10;6.75;0.5;0.9;0.67;3.2;31.1;0;0.0679;0;144.443;32;2;2;1.45;0.48;1.98;0.573266;996.1;0.319162;0.312474;629.67;0.02011366;0.31;0.2…
30_2;I_30;30;51;Intensive;vegetables;annual_vegetables;Vegetable_Flowers;Vegetable_Flowers_Berries;Vegetable;Veg;Allotment;27.25;45.25;27.5;97.5088968;1.0673;89.63585434;5.20435228;0.43833245;599.42;84.54;218.5;67.56;7.04;201;337.79;207.12;445;15.91;570.7;586.2;2.94;2.5;6.5;0.2;0.6;0.41;1.4;36.7;1.9;0.0449;0;229.9977;43;6;2;4.08;0.58;1.81;0.613986;1072.22;0.270801;0.288768;583.37;0.01398293;0.43;…
31_2;I_31;31;5;Intensive;vegetables;annual_vegetables;Vegetable_Flowers;Vegetable_Flowers_Berries;Vegetable;Veg;Home;37.8;36.95;25.25;76.34099617;1.1367;87.03170029;3.69960545;0.30888185;946.71;170.68;119.17;33.03;7.31;224;244.12;87.95;410.2;23.77;361.3;428.2;1.66;10;5;0.5;1.7;1.07;4.6;29.9;3.7;0.0128;0.0039;241.1087;18;3;2;3.06;0.77;1.95;0.53693;953.45;0.362316;0.296746;598.32;0.02110509;0.23;0.…
32_2;I_32;32;22;Intensive;flowers;perennial_forbs;Vegetable_Flowers;Vegetable_Flowers_Berries;Flowers_Berries;Flower_Berries;Home;41.45;35.95;22.6;71.30177515;1.4451;77.38515901;3.70985704;0.19530945;452.27;76.8;113.58;19.68;7.48;141.3;121.86;69.25;380.4;29.04;411.9;195.7;0.95;2.5;1.5;1.7;3.1;2.23;5.3;19.5;2.33;0.0013;0.0038;113.3322;17;3;2;2.82;0.71;1.91;0.530946;963.11;0.369423;0.297116;590;0.0…
33_2;I_33;33;19;Intensive;vegetables;annual_vegetables;Vegetable_Flowers;Vegetable_Flowers_Berries;Vegetable;Veg;Home;56.2;27.15;16.65;104.2391304;1.0233;88.84892086;7.87279542;0.50456907;730.17;118.53;219.67;48.9;7.09;219;465.19;300.73;659.2;53.06;478.4;228;3.17;7.5;3;0.9;3.1;1.95;5.1;46.9;0;0.0228;0.0124;87.7769;4;2;2;2.83;0.94;2;;;;;;;0;0;0.76;19;0.14;41;1;0.336967;0.217089;1.78;40.35;44;48;80…
34_2;I_34;34;63;Intensive;flowers;perennial_forbs;Vegetable_Flowers;Vegetable_Flowers_Berries;Vegetable;Veg;Allotment;60.75;24.8;14.45;75.70564516;1.261;59.47368421;3.04048415;0.32130356;599.12;111.59;130.52;27.07;6.52;140.7;69.07;65.03;246.4;7.4;391.8;247.8;0.19;15;2.5;1.4;2.9;2.07;4.8;32.4;8.28;0.036;0.0134;184.4426;18;5;2;3.56;0.59;2;0.584635;1037.86;0.281752;0.296066;581.66;0.01405229;0.23;0;…
35_2;I_35;35;35;Intensive;flowers;perennial_forbs;Vegetable_Flowers;Vegetable_Flowers_Berries;Flowers_Berries;Flower_Berries;Home;39.7;39.45;20.85;72.5047081;1.1324;91.12627986;5.25742493;0.31265475;827.46;151.24;164.63;33.89;7.23;160.4;289.26;147.09;449.6;93;430.1;227.8;1.82;2.5;6.5;1.7;2.7;2.16;4.4;58.4;0;0.0059;0;92.2213;25;3;3;1.83;0.46;1.7;0.5785;1113.45;0.312945;0.242879;479.95;0.01140408;0…
37_2;I_37;37;37;Intensive;vegetables;annual_vegetables;Vegetable_Flowers;Vegetable_Flowers_Berries;Vegetable;Veg;Home;42.85;37.7;19.45;74.23625255;1.2043;64.59016393;3.87587591;0.26553843;777.27;123.59;119.68;38.84;7.3;175.8;259.47;198.93;468.5;30.01;360.7;284.9;1.8;2.5;5.25;0.6;1.3;0.92;3.3;40;4.76;0.0354;0.0215;127.7765;18;5;2;4.3;0.72;1.95;0.63865;1202.33;0.241509;0.292686;578.64;0.0135065;0.4…
39_2;I_39;39;6;Intensive;vegetables;annual_vegetables;Vegetable_Flowers;Vegetable_Flowers_Berries;Vegetable;Veg;Allotment;44.2;30.7;25.1;76.26774848;1.1935;74.42622951;5.47666612;0.27612739;588.65;95.94;143.92;28.92;7.38;143.3;241.66;123.25;509.9;41.6;389.6;193.4;1.25;2.5;4;0.6;1;0.81;1.6;52.8;6.4;0.0045;0.0096;72.2215;10;2;2;2.45;0.82;1.65;0.594677;1013.06;0.293733;0.311514;608.43;0.01952328;0.2…
40_2;I_40;40;69;Intensive;vegetables;annual_vegetables;Vegetable_Flowers;Vegetable_Flowers_Berries;Flowers_Berries;Flower_Berries;Allotment;50.7;30.75;18.55;78.57829011;1.2374;64.79289941;4.00178181;0.34444177;501.74;75.48;112.05;30.03;7.18;150.7;453.86;107.1;635.9;37.45;378.8;414.7;1.92;7.5;8;0.4;0.9;0.6;3.7;49.2;18.07;0.0362;0.0347;52.2217;27;1;1;1.97;0.98;1;0.569125;1035.11;0.32408;0.307509;61…
41_2;I_41;41;24;Intensive;vegetables;annual_vegetables;Vegetable_Flowers;Vegetable_Flowers_Berries;Vegetable;Veg;Allotment;52.45;26.1;21.45;89.23230309;1.1561;52.42424242;4.45195651;0.29916175;321.54;48.17;189.9;39.79;7.31;145;349.46;239.21;568.7;209.1;331.4;341.2;1.68;15;2.5;0.4;1.3;0.86;2.7;61.4;10.1;0.0274;0.009;5.5555;6;1;1;1.57;0.78;1;0.540753;965.92;0.357776;0.312435;627.08;0.02377567;0.4;0…
42_2;I_42;42;15;Intensive;vegetables;annual_vegetables;Vegetable_Flowers;Vegetable_Flowers_Berries;Flowers_Berries;Flower_Berries;Allotment;35.95;40;24.05;78.55769231;1.1527;84.40111421;3.58781067;0.2991767;694.51;119.79;109.66;27.96;7.55;225;189.18;74.33;410.9;27.41;211;262.7;1.59;17.5;0;0.6;1.4;0.95;2.8;34.4;0;0.0056;0;119.9988;35;2;2;2.39;0.8;1.24;0.639966;1166.41;0.239946;0.298562;597.97;0.01…
43_2;I_43;43;39;Intensive;lawn;perennial_grass;Lawn_Grass;Lawn_Grass;Lawn_Grass;Lawn;Home;52.2;32.15;15.65;77.34597156;1.1909;81.09756098;5.01305694;0.27129199;1053.57;172.02;125.71;72.52;7.43;276;38.55;114.57;606.6;7.44;305.4;335.8;0.68;26;7.5;1.5;2.4;1.71;3;11.9;3.76;0;0.0216;36.6663;12;2;2;2.06;0.69;1.89;0.572368;1069.39;0.320228;0.238312;465.36;0.01057354;0.3;0.04;0.88;26;0.33;23;1;0.305657;0…
45_2;I_45;45;71;Intensive;vegetables;annual_vegetables;Vegetable_Flowers;Vegetable_Flowers_Berries;Vegetable;Veg;Home;50.2;28.45;21.35;80.32128514;0.9381;92.77456647;5.73772741;0.44025394;797.34;131.8;185.1;53.01;7.12;177;224.32;130.69;622.2;16.95;374.6;329.9;2.1;7.5;5.5;0.7;1;0.82;3;70.2;0;0.0167;0;195.5536;33;7;2;3.22;0.4;1.85;0.539143;942.31;0.359688;0.328766;662.48;0.03212377;0.47;0.17;0.33;3…
46_2;I_46;46;58;Intensive;berries;perennial_forbs;Berries;Vegetable_Flowers_Berries;Flowers_Berries;Flower_Berries;Home;47.6;31.25;21.15;87.98235943;0.8961;93.95770393;4.61718391;0.19218178;935.99;125.06;193.05;91.3;6.99;211;418.2;207.89;502.1;30.49;358.2;464.3;1.92;2.5;3;0.5;1;0.73;1.8;61.5;0;0.0081;0.0118;608.8828;59;8;3;4.56;0.51;2.31;0.554872;983.67;0.335824;0.376035;755.38;0.02440465;0.6;0;0…
47_2;I_47;47;23;Intensive;vegetables;annual_vegetables;Vegetable_Flowers;Vegetable_Flowers_Berries;Vegetable;Veg;Allotment;42.15;31.25;26.6;77.39583333;1.2879;86.80351906;3.48798861;0.26280533;495.51;80.65;146.74;33.57;7.51;133.7;236.35;143.25;561.5;17.7;291.2;396.3;1.53;8;6;0.3;1;0.64;1.8;60.5;2.69;0.0339;0.0216;86.6658;30;3;2;2.74;0.68;1.48;0.54582;945.87;0.351758;0.282521;568.5;0.01827864;0.19…
48_2;I_48;48;84;Intensive;flowers;perennial_forbs;Vegetable_Flowers;Vegetable_Flowers_Berries;Flowers_Berries;Flower_Berries;Home;31.8;36.15;32.05;74.92163009;0.9637;85.20547945;4.35621101;0.34099517;1086.91;196.22;167.9;37.21;7.38;221;91.02;97.8;695;16.57;246.8;385.7;1.14;7.5;2;1;1.6;1.29;3.9;59;2.75;0.0059;0.0141;52.2217;9;4;2;4.17;0.83;1.42;0.541958;1001.82;0.356345;0.240807;488.64;0.01260978;…
49_2;I_49;49;4;Intensive;flowers;perennial_forbs;Vegetable_Flowers;Vegetable_Flowers_Berries;Vegetable;Veg;Home;35.3;35.75;28.95;87.21047331;1.156;86.68555241;5.69721214;0.47765751;979.46;180.27;212.01;64.89;7.24;191.9;330.65;226.7;584.9;13.33;450.9;363.6;1.67;2.5;3;0.9;1.7;1.27;3.7;40.5;4.65;0.004;0.0106;55.555;13;2;2;1.99;0.66;1.72;0.577433;1042.79;0.314213;0.284681;578.11;0.01623157;0.17;0.25;…
50_2;I_50;50;70;Intensive;vegetables;annual_vegetables;Vegetable_Flowers;Vegetable_Flowers_Berries;Vegetable;Veg;Allotment;41;31.9;27.1;77.76726585;1.2114;85.41666667;4.30783305;0.42826864;847.79;88.03;188.93;109.55;7.13;269;425.18;430.79;431.4;19.64;442.2;602.4;2.15;2.5;4.5;1;1.7;1.35;2.7;36.7;2.11;0.0277;0.0119;314.4413;62;6;2;3.63;0.52;1.67;0.577538;1056.48;0.314088;0.24966;493.11;0.01204922;0…
51_2;I_51;51;85;Intensive;grass;perennial_grass;Lawn_Grass;Lawn_Grass;Lawn_Grass;Grass;Home;49;31.4;19.6;70.96114519;1.2224;83.01282051;3.11653093;0.10359685;459.93;80.47;85.59;17.23;7.7;173.2;9.73;60.92;614.1;3.04;292.6;292.7;0.17;7.5;7.5;1.7;2.3;1.92;4.2;16.6;0;0.0084;0;86.6658;23;3;2;1.9;0.48;1.85;0.546159;992.47;0.351355;0.290699;578.21;0.01943535;0.47;0.04;0.63;13;0.33;29;1;0.182333;0.137092…
52_2;I_52;52;26;Intensive;berries;perennial_forbs;Berries;Vegetable_Flowers_Berries;Flowers_Berries;Flower_Berries;Home;44.35;36.05;19.6;73.16821465;1.3838;82.48587571;2.51881294;0.21688322;633.44;115.03;101.41;27.22;7.6;168.8;10.17;67.09;759.7;12.38;239.7;247.7;0.94;25;3;1.9;3.5;2.52;5.8;18.6;1.72;6.00E-04;0.0019;188.887;16;3;2;2.59;0.65;1.94;0.568231;1007.28;0.325142;0.326618;654.81;0.02606522;…
54_2;I_54;54;36;Intensive;flowers;perennial_forbs;Vegetable_Flowers;Vegetable_Flowers_Berries;Flowers_Berries;Flower_Berries;Home;48.95;31.75;19.3;73.61246349;1.3594;70.83333333;5.20319251;0.20842435;519.53;83.94;105.5;30.25;7.55;151.4;127.04;127.95;553.1;52.69;238.2;189;0.98;19;6;1.2;1.8;1.47;3.5;47.1;4.67;0.0063;0.0388;57.7772;19;2;2;2.25;0.75;1.23;;;;;;;0.33;0.33;0.17;48;0.38;19;1;0.123633;0.0…
55_2;I_55;55;1;Intensive;vegetables;annual_vegetables;Vegetable_Flowers;Vegetable_Flowers_Berries;Vegetable;Veg;Allotment;29.75;40.95;29.3;70.97701149;1.1555;66.57681941;2.95005897;0.22826922;391.75;61.51;93.8;25.7;6.94;109.5;232.19;152.53;319.5;31.53;281;366.2;0.98;2.5;5.75;0.4;1.1;0.76;3.2;54.1;6.63;0.066;0.0011;34.4441;8;2;2;2.46;0.82;1.46;0.61381;1147.2;0.306983;0.318161;633.31;0.01714608;0.2…
56_2;I_56;56;60;Intensive;vegetables;annual_vegetables;Vegetable_Flowers;Vegetable_Flowers_Berries;Vegetable;Veg;Allotment;55.05;26.25;18.7;75.10288066;1.2937;70.05988024;3.08523092;0.29200078;501.76;82.61;132.79;26.27;7.44;145.3;209.19;310.11;632.3;34.26;311.7;294.6;2.07;7;11.75;0.3;0.9;0.56;2.5;59.9;4.08;0.0586;0.0072;56.6661;15;3;2;3.23;0.81;1.48;0.571809;1059.33;0.320892;0.251868;505.27;0.012…
57_2;I_57;57;61;Intensive;vegetables;annual_vegetables;Vegetable_Flowers;Vegetable_Flowers_Berries;Vegetable;Veg;Allotment;35.15;43.15;21.7;69.93402451;1.2515;69.3989071;1.81817332;0.16041955;301.62;44.7;79.63;23.01;6.45;82.2;178.8;89.84;150.6;12.58;259.2;199.5;0.45;4;5.5;0.9;1.8;1.34;4.5;54.1;0;0.0714;0;324.4412;47;6;3;4.86;0.69;1.9;0.529071;969.53;0.37165;0.26406;509.29;0.01373712;0.31;0.17;0.4…
58_2;I_58;58;83;Intensive;flowers;perennial_forbs;Vegetable_Flowers;Vegetable_Flowers_Berries;Flowers_Berries;Flower_Berries;Home;41.65;34.6;23.75;72.96747967;1.3249;68.89534884;3.65492898;0.25337604;600.8;95.51;144.11;33;7.61;163.3;274.6;378.12;499.3;31.14;292.9;257.8;1.92;22.5;9.25;1.1;1.9;1.45;3.2;42.1;2.78;0;0.0275;135.5542;15;4;2;2.95;0.59;1.96;0.583872;1087.34;0.306566;0.313104;613.23;0.020…
59_2;I_59;59;16;Intensive;vegetables;annual_vegetables;Vegetable_Flowers;Vegetable_Flowers_Berries;Vegetable;Veg;Allotment;39.85;33.95;26.2;83.06122449;1.1444;55.91715976;5.81422829;0.39706323;503.65;74.79;155;30.87;7.02;131;244.58;244.45;503.7;76.66;509.4;183.3;2.07;2.5;9.25;0.9;1.8;1.34;3.3;46.8;0;0.0348;0.0147;125.5543;30;2;1;2.37;0.79;1;0.560721;960.38;0.334061;0.324633;657.58;0.01547911;0.25…
60_2;I_60;60;21;Intensive;flowers;perennial_forbs;Vegetable_Flowers;Vegetable_Flowers_Berries;Flowers_Berries;Flower_Berries;Allotment;24.15;49.15;26.7;82.88288288;1.3202;62.77173913;3.07948065;0.2744909;765.47;127.14;111.55;27.82;7.42;161.5;242.92;165.64;507.6;15.17;324.7;380.8;2.05;2.5;0;1.2;2.6;1.85;4.2;79.5;0;0.003;0;107.7767;17;4;2;2.39;0.48;2;0.574733;997.51;0.317419;0.303079;612.43;0.01419…
61_2;I_61;61;73;Intensive;lawn;perennial_grass;Lawn_Grass;Lawn_Grass;Lawn_Grass;Lawn;Allotment;27.65;36.65;35.7;99.32735426;0.9023;93.24324324;8.59844322;0.61085768;823.29;130.6;317.31;69.02;7.17;228;149.42;831.34;610.6;138.8;636.7;217.6;3.88;2.5;10.5;0.4;0.8;0.58;2.4;38;2.61;0.0036;0.002;83.3325;39;5;3;2.86;0.48;1.47;0.590916;1041.39;0.2982;0.233524;464.7;0.01032024;0.29;0.42;0.39;49;0.47;18;1;0…
62_2;I_62;62;82;Intensive;vegetables;annual_vegetables;Vegetable_Flowers;Vegetable_Flowers_Berries;Vegetable;Veg;Allotment;34.15;39.95;25.9;90.58577406;1.224;82.28571429;5.98080614;0.42789517;1049.04;184.61;194.01;52.69;7.24;214;374.34;324;447.2;40.37;586.9;229.1;1.91;5;6.75;1.2;1.8;1.47;4.1;80;0;0.0288;0.0048;279.9972;84;5;2;2.82;0.47;1.51;0.611908;1063.41;0.273268;0.267669;521.11;0.01152689;0.2…
63_2;I_63;63;75;Intensive;berries;perennial_forbs;Berries;Vegetable_Flowers_Berries;Flowers_Berries;Flower_Berries;Allotment;46.05;35.2;18.75;83.90918065;1.0829;74.70238095;6.76019492;0.45418532;818.1;130.84;193.26;43.39;7.1;154.8;332.45;134.62;654.9;38.02;577.3;246.1;2.37;5;8.5;0.2;0.8;0.49;2.4;61.1;3.74;0.0288;0.0216;67.7771;11;3;2;2.81;0.7;1.99;0.625856;1089.12;0.256704;0.308212;592.06;0.01471…
64_2;I_64;64;10;Intensive;flowers;perennial_forbs;Vegetable_Flowers;Vegetable_Flowers_Berries;Vegetable;Veg;Allotment;56.2;26.85;16.95;85.82677165;0.902;92.78688525;6.908311;0.50633248;983.62;170.26;415.26;86.61;7.22;303;254.54;691.92;617.3;15.38;541.4;201.5;2.59;30;1.5;0.9;1.7;1.26;3.8;63.5;0;0;0;9.9999;5;1;2;1.96;0.98;1.96;0.593045;1005.95;0.295671;0.334003;665.09;0.02265971;0.18;0;0.73;34;0.38…
65_2;I_65;65;64;Intensive;vegetables;annual_vegetables;Vegetable_Flowers;Vegetable_Flowers_Berries;Vegetable;Veg;Allotment;36.95;41.75;21.3;80.32786885;1.0919;63.88140162;5.50517616;0.25685784;649.82;107.68;127.32;32.47;7.4;166;132.47;215.21;645.1;19.55;449;266;1.44;2.5;10.5;0.6;1.7;1.08;5.1;26.7;1.66;0.0632;0;248.8864;28;6;2;3.21;0.46;1.92;0.599722;1091.97;0.287741;0.251368;493.23;0.01156786;0.2…
66_2;I_66;66;43;Intensive;vegetables;annual_vegetables;Vegetable_Flowers;Vegetable_Flowers_Berries;Vegetable;Veg;Home;51.2;29.75;19.05;85.92132505;1.1327;91.7218543;7.68474833;0.44278047;1163.32;197.41;239.13;48.63;7.69;217;235.74;748.42;668.5;43.13;432.5;213.7;2.98;5;1;1.2;2.8;1.8;5.7;23.5;2.63;0.0317;0.0054;239.9976;60;5;3;2.41;0.4;1.54;0.707249;1279.18;0.160037;0.343222;698.19;0.01534964;0.3;0…
67_2;I_67;67;50;Intensive;flowers;perennial_forbs;Vegetable_Flowers;Vegetable_Flowers_Berries;Flowers_Berries;Flower_Berries;Home;52.45;30.65;16.9;90.56410256;1.063;80;6.1762934;0.36358334;1342.56;272.6;299.59;70.69;7.13;222;229.73;327.5;475.8;43.43;561.1;230.3;1.77;2.5;1;1.7;3;2.29;5.1;40.6;3;0.0204;0.019;58.8883;6;1;2;1.57;0.78;1.57;0.591772;1069.5;0.297183;0.342734;692.92;0.02506182;0.18;0;0.3…
68_2;I_68;68;77;Intensive;vegetables;annual_vegetables;Vegetable_Flowers;Vegetable_Flowers_Berries;Vegetable;Veg;Allotment;41.1;36.45;22.45;83.31735379;1.1635;78.23529412;4.27050354;0.33514133;499.65;83.96;174.87;37.93;7.16;140.4;458.39;179.6;390.9;27.87;481.3;443.8;2.28;2.5;5.5;0.3;0.8;0.54;3.6;53.5;0;0.0533;0;31.1108;10;2;2;1.89;0.63;1.65;0.638315;1156.41;0.241907;0.297979;604.56;0.014443;0.65;…
69_2;I_69;69;41;Intensive;flowers;perennial_forbs;Vegetable_Flowers;Vegetable_Flowers_Berries;Flowers_Berries;Flower_Berries;Home;42.85;35.7;21.45;73.42945417;1.1228;90.23668639;2.73377117;0.23458408;791.04;145.57;101.94;30.42;7.43;149.5;59.04;57.7;272.7;19.81;281.2;361.4;0.7;2.5;6.5;0.9;2;1.45;3.8;41.8;0;0.0029;0.0039;112.2211;11;1;2;1.36;0.68;1.99;0.538025;968.35;0.361015;0.270914;553;0.0177999…
70_2;I_70;70;12;Intensive;berries;perennial_forbs;Vegetable_Flowers;Vegetable_Flowers_Berries;Vegetable;Veg;Home;52.75;30.55;16.7;77.53759398;1.2565;69.18238994;2.28094943;0.1842709;466.7;83.77;126.42;25.28;7.58;148.3;94.69;61.35;491.3;12.4;255.9;252.7;0.8;9;2;0.4;1.3;0.83;3.5;50.2;8.36;0.0106;0.0215;76.6659;3;2;1;3;1;1;0.587795;1076.85;0.343337;0.305332;613.97;0.01832953;0.29;0.17;0.4;39;0.36;27…
71_2;I_71;71;44;Intensive;berries;perennial_forbs;Berries;Vegetable_Flowers_Berries;Flowers_Berries;Flower_Berries;Home;39.2;47.9;12.9;76.77677678;1.3996;62.85714286;3.02261248;0.23151081;654.04;111.88;98.88;30.3;7.3;146.6;415.51;121.78;380.3;32.06;318;417.9;1.56;2.5;2;0.8;1.6;1.19;4.2;41.1;3.1;0.0101;0.0255;35.5552;9;2;1;1.98;0.66;1;0.543324;993.89;0.354723;0.278287;534.29;0.01707077;0.21;0.17;0…
72_2;I_72;72;78;Intensive;flowers;perennial_forbs;Vegetable_Flowers;Vegetable_Flowers_Berries;Flowers_Berries;Flower_Berries;Home;45.7;33.25;21.05;69.07216495;1.133;94.65875371;4.93356129;0.45445661;1456.57;297.24;198.55;57.54;7.49;253;92.94;214.14;481.1;16.11;359.7;387.9;1.46;2.5;1;1.6;2.9;2.11;5.5;17.7;8.97;0.0015;0.0248;222.22;19;2;2;1.71;0.57;2;0.590688;1113.98;0.29847;0.240206;480.76;0.01089…
73_2;I_73;73;42;Intensive;flowers;perennial_forbs;Vegetable_Flowers;Vegetable_Flowers_Berries;Flowers_Berries;Flower_Berries;Home;47.1;30.4;22.5;79.88107037;0.9719;72.05882353;2.63054962;0.22674775;836.6;150.06;113.95;26.68;7.41;184.7;63.39;68.45;477.6;8.56;236.3;248.5;0.44;7.5;0.5;1.8;3.1;2.39;5.8;36.5;2.66;0.0091;0;35.5552;6;0;2;1;1;1.57;0.659354;1202.97;0.216919;0.296637;585.06;0.01315203;0;0.…
74_2;I_74;74;25;Intensive;vegetables;annual_vegetables;Vegetable_Flowers;Vegetable_Flowers_Berries;Vegetable;Veg;Home;52.9;28.7;18.4;90.47619048;0.9145;78.48101266;8.94284113;0.613296;1148.74;197.79;336.93;70.35;7.1;222;387.5;212.15;816.3;24.77;373;258.7;3.71;2.5;6.5;0.4;1.2;0.78;2.5;36;0;0.0283;0.0076;99.999;21;3;2;1.76;0.44;2;0.605861;1121.55;0.28045;0.281166;561.69;0.01420667;0.21;0.29;0.68;46…
75_2;I_75;75;56;Intensive;flowers;perennial_forbs;Vegetable_Flowers;Vegetable_Flowers_Berries;Flowers_Berries;Flower_Berries;Home;52.55;29.45;18;66.17502458;1.1877;92.38095238;3.82111083;0.28658929;758.06;127.75;124.1;51.84;7.45;231;84.51;104.6;420.1;18.22;376.5;252.7;0.68;2.5;3;0.8;1.6;1.09;3.1;18.9;2.22;6.00E-04;0.0176;233.331;32;5;2;3.78;0.63;1.62;0.576455;1120.31;0.269667;0.316978;621.5;0.017…
77_2;I_77;77;72;Intensive;vegetables;annual_vegetables;Vegetable_Flowers;Vegetable_Flowers_Berries;Vegetable;Veg;Allotment;34.05;39.2;26.75;68.60465116;1.1203;84.82384824;3.0016912;0.27650932;576.1;93.96;144.01;36.78;7.48;157.5;289.6;161.7;504.6;12.08;329.4;229.5;0.92;10;11.5;0.8;1.4;1.05;2.1;68.2;5.07;0.0824;0;161.1095;30;5;2;4.33;0.72;1.84;0.494353;914.96;0.412882;0.271334;548.06;0.02442089;0.0…
78_2;I_78;78;34;Intensive;vegetables;annual_vegetables;Vegetable_Flowers;Vegetable_Flowers_Berries;Vegetable;Veg;Allotment;32.8;41.45;25.75;82.43512974;1.1121;64.89028213;4.48203771;0.3953995;712.34;124.56;205.14;40.41;7.32;194.2;433.93;361.7;450.5;21.67;383.4;215.5;1.74;2.5;10.25;0.5;0.9;0.69;2.8;55.2;0;0.0703;0.0096;39.9996;6;2;1;2.75;0.92;1;0.558279;958.32;0.336961;0.293216;592.44;0.0182104;0.…
79_2;I_79;79;7;Intensive;flowers;perennial_forbs;Vegetable_Flowers;Vegetable_Flowers_Berries;Flowers_Berries;Flower_Berries;Home;28.4;39.9;31.7;75.84789311;1.2089;74.64788732;5.40103353;0.389277;467.95;89.66;227.95;40.57;7.41;161.8;274.03;359.4;689.2;68.5;318.4;201.8;2.24;2.5;2.5;0.4;1.2;0.78;2.8;57;3.15;0.0137;0.0236;83.3325;13;3;2;3.18;0.8;1.31;0.611639;967.1;0.242636;0.278594;561.38;0.0112269;…
80_2;I_80;80;30;Intensive;flowers;perennial_forbs;Vegetable_Flowers;Vegetable_Flowers_Berries;Flowers_Berries;Flower_Berries;Home;19.3;45.75;34.95;81.06448311;0.9055;90.02770083;6.0969014;0.36764331;933.54;173.61;170.74;38.97;7.57;217;10.2;75.13;538.5;19.66;253.2;281.8;0.65;2.5;1.5;0.9;1.5;1.17;3;31.4;0.84;0.0013;0.0306;45.5551;9;3;2;2.73;0.68;1.99;0.592509;1127.33;0.296308;0.310664;633.14;0.0175…
81_2;I_81;81;8;Intensive;flowers;perennial_forbs;Vegetable_Flowers;Vegetable_Flowers_Berries;Flowers_Berries;Flower_Berries;Home;51.15;27.7;21.15;80.40201005;1.0904;81.51515152;4.2042725;0.31075732;851.86;158.55;174.82;38.32;7.34;191.6;102.91;98.65;418.2;13.74;349.2;258.6;0.52;2.5;2;1;1.9;1.42;3.6;50.1;3.65;0;0;123.3321;7;2;2;2.22;0.74;1.51;0.556046;905.81;0.339613;0.224582;436.67;0.00974634;0.45…
82_2;I_82;82;59;Intensive;flowers;perennial_forbs;Vegetable_Flowers;Vegetable_Flowers_Berries;Flowers_Berries;Flower_Berries;Home;44.15;33.65;22.2;54.16941291;1.3314;56.82539683;5.48364188;0.39405919;478.29;81.73;91.56;18.95;7.75;164.2;35.31;69.62;519.9;11.61;246;225.2;0.51;2.5;6.75;0.9;1.7;1.21;3.6;23.7;9.16;0.0155;0.0215;9.9999;3;0;2;1;1;1.89;0.636469;1132.81;0.244099;0.3064;610.72;0.01572489;0…
83_2;I_83;83;47;Intensive;flowers;perennial_forbs;Vegetable_Flowers;Vegetable_Flowers_Berries;Flowers_Berries;Flower_Berries;Home;38.8;32.75;28.45;83.16532258;1.0621;91.11747851;5.36472493;0.44679411;1004.21;174.36;174.45;50.49;7.34;182.3;181.98;119.6;469.1;23.46;403.1;277.8;1.5;2.5;0.5;0.7;1.1;0.9;3;56.9;0.96;0.0037;0.0028;288.886;9;3;2;3.16;0.79;1.7;0.635727;1197.62;0.24498;0.340115;688.87;0.02…
84_2;I_84;84;31;Intensive;vegetables;annual_vegetables;Vegetable_Flowers;Vegetable_Flowers_Berries;Vegetable;Veg;Allotment;44.6;34.35;21.05;77.64350453;1.3374;70.50147493;3.21611608;0.27228077;518.34;91.26;132.11;25.43;7.37;130.3;436.78;209.3;586.9;27.42;386.8;356.2;1.42;2.5;2;0.7;1.4;1.03;2.3;69.7;0;0.0468;0.0146;17.7776;6;2;1;2.38;0.79;1;0.604897;1139.81;0.281595;0.203924;407.21;0.00827592;0.3;…
85_2;I_85;85;18;Intensive;vegetables;annual_vegetables;Vegetable_Flowers;Vegetable_Flowers_Berries;Vegetable;Veg;Allotment;31.3;33.05;35.65;76.06659729;0.929;79.88980716;5.87691186;0.49916227;864.39;145.21;156.48;39.44;7.16;178.5;460.44;367.9;808.7;26.49;599.5;383.6;2.35;2.5;4.5;0.5;1.1;0.79;2.9;69.1;0;0.0557;0.0018;18.8887;16;1;2;1.26;0.63;1.46;0.552315;1044.42;0.344044;0.335654;667.59;0.0266435…
