# Supplementary material for: Direct and indirect effects of urban gardening on aboveground and belowground diversity influencing soil multifunctionality
Source: Sci Rep. 2019 Jul 5;9:9769. doi: 10.1038/s41598-019-46024-y (PMC6611818; doi:10.1038/s41598-019-46024-y)
Supplement: Supplementary file 2 — Supplementary dataset [file 41598_2019_46024_MOESM2_ESM.zip › R_Script_Tresch_et_al_2019_Scientific_Reports/Data/ma.lawn.sp.txt]

Achillea millefolium aggr.	Aegopodium podagraria	Agrimonia eupatoria	Agrostis capillaris	Agrostis stolonifera	Ajuga reptans	Alchemilla vulgaris aggr.	Alliaria petiolata	Allium vineale	Amaranthus blitum	Anagallis arvensis	Arrhenatherum elatius	Avena sativa	Bellis perennis	Brachypodium pinnatum	Brachypodium sylvaticum	Bromus erectus	Bromus hordeaceus	Calystegia sepium	Campanula rotundifolia	Cardamine hirsuta	Cardamine pratensis	Cardaria draba	Carex flacca	Carex hirta	Carex muricata aggr.	Carex sylvatica	Centaurea jacea	Cerastium vulgare	Chaenorrhinum minus	Chelidonium majus	Chenopodium album	Chenopodium polyspermum	Circaea lutetiana	Cirsium arvense	Convolvulus arvensis	Conyza canadensis	Crepis biennis	Crepis capillaris	Cynosurus cristatus	Dactylis glomerata	Daucus carota	Dianthus armeria	Digitaria sanguinalis	Duchesnea indica	Elymus repens	Epilobium montanum	Epilobium parviflorum	Epilobium roseum	Epilobium tetragonum aggr.
02.2015.1A	0	0	0	0	0.2	2.5	0	0	0	0	0	0	0	15	0	0	0	0	0	0	0	0.2	0	0	0	0	0	0	0.2	0	0	0	0	0.2	0	0	0	0	0.2	0	0	0	0	0.2	15	0	0	0.2	0
03.2015.1A	0	0	0	0	0	0	0	0	0	0	0	0	0	0	0	0	0	0	0	0	0.2	0	0	0	0	0	0	0	0	0	0	0	0	0	0	0	0	0	0	0	0	0	0	0.2	0	0	0	0	0.2
04.2015.1A	0	0	0	0	37.5	0	0	0	0	0	0	0	0	15	0	15	0	0	0.2	0	0	0.2	0	0	0	0	15	0	0.2	0	0	0	0	15	0	0	0	0	0	0	0	0	0	0	0	0	0	0	0
06.2015.1A	0	2.5	0	0	0	0.2	0	0	0	0	0	0	0	2.5	0	0	0	0	0	0	0	0	0	0	0	2.5	0	0	0	0	0	0	0	0	0	0	0	0	0	0	0	0	0	0	0	0	0	0	0
07.2015.1A	0	0	0	0	0.2	0	0	0	0	0	0	0	0	0.2	0	0	0	0	0.2	0	0	0	0	0	0	0	0	0	0	0	0	0	0	0	0	0	0	0	0	0	0	0	0	0	0	0	0	0	0
08.2015.1A	0	0	0	0	15	0.2	0	0	0	0	0	0	0	0	0	0	0	0	0	0	0	0	0	0	0	0	0	0	0	0	0	0	0	0	0	0	0	0	0	0	0	0	0	0	0	0	0	0	0.2
09.2015.1A	0	0	0	0	0	0	0	0	0	0.2	0.2	0	0	0	0	0	0	0	0.2	0	0	0	0	0	0	0	0	0	0	0	0	0	0.2	0	0	0	0	0	0	0	0	0	0	2.5	0	2.5	0	0	0
10.2015.1A	0	0	0	0	0	0	0	0.2	0	0	0	0	0	0	0	0	0	0	0.2	0	0	0	0	0	0	0	0	0	0	0	0	0.2	0	0	0	0	0	0	0.2	0	0	0	0	0	0	15	0	0.2	0
11.2015.1A	0	0	0	0	0	0	0	0	0	0	0	0	0	0	0	0	0	0	0	0	0	0	0	0	0	0	0	0	0.2	0	0	0	0	0	0	0	0	0	0	0	2.5	0	0	0	2.5	0	0.1	0	0
11.2015.1B	0	0	0	0	0	0	0	0	0	0	0	0	0	0	0	0	0	0	0	0	0	0	0	0	0	0	0	0	0.1	0	0	0	0	2.5	0	0	0	0	0	0	0	0	0	0	0	0	0	0	0
12.2015.1A	0	0	0	0	37.5	2.5	0	0	0	0	0	0	0	0.2	0	0	0	0	0	0	0	0	0	0	0	0	0.2	0	0.2	0	0	0	0	0	0	0	0	0	0	0	0	0	0	0	2.5	0	0	0	0
14.2015.1A	0	0	0	0	0	0	0	0	0	0	0	0	0	0	0	0	0	0.2	0	0	0	0	0	0	0	0	0	0	0	0	0	0	0	0	0	0	0	0	0	0	0	0	0	0.2	0	0	0	0.2	0
16.2015.1A	0	0	0	0	2.5	0	0	0	0	0	0	0	0	0.2	0	0	0	0	0	0	0	0	0	0	0	0	0	0	0	0	0	0	0	0	0	0	0	0	0	0	0	0	0	0	0	0	0	0	0
17.2015.1A	0	0	0	0	0	0	0	0	0	0	0	0	0	0	0	0	0	0	0	0	0	0	0	0	0	0	0	0	0	0	0	0	0	0	0	0	0	0	0	0	0	0	0	0	0	0.2	0.1	0	0
18.2015.1A	0	0	0	0	0	0	0	0	0	0	0	0	0	2.5	0	0	0	0	0	0	0	0	0	0	0	0	0	0	0	0	0	0	0	2.5	0	0	0	0	0	0	0	0	0	0	0	0	0	0	0
19.2015.1A	15	0	0	2.5	0	15	0.2	0	0	0	0	0	0	0	0	0	0	0	0	0	0	0	0	0	0	0.2	0	0	0	0	0	0	0	0	0	0	0	0	0	0	2.5	0	0	0	0	0	0	0	0
20.2015.1A	0	0	0	0	0	0.2	0	0	0	0	0	0	0	0	0	2.5	0	0	0	0	0	0	15	0	0	0	2.5	0	0	0	0	0	0	0	0	0	0	0	0	0	0	0	0	0	0	0	0	0.1	0
21.2015.1A	0	0	0	0	0	0	0	0	0	0	0	0	0	15	0	0	0	0	0	0	0	0	0	0	0	0	0	0	0	0	0	0	0	0	0	0	0	0	0	0	0	0	0	0	0	0	0	0	0
22.2015.1A	0	0	0	0	0	0	0	0	0	0	0	0	0	2.5	0	0	0	0	0	0	0	0	0	0	0	2.5	0	0	0	0	0	0	0	0	2.5	0	0	0	0	0	0	0	0	0	0.2	0	0	0	0
23.2015.1A	0	0	0	0	15	0	0	0	0	0	0	0	0	0	0	0	0	0	0	0	0	0	0	0	0	0	0	0	0	0	0	0	0	0	0	0	0	0	0	0	0	0	0	0	0	0	0	0	2.5
25.2015.1A	0	0	0	0	0.2	0.2	0	0	0	0	0	0	0	0	0	0	0	0	0	0	0	0	0	0	0	0	0	0	0	0	0	0	0	0	0	0	0	0	0.2	0	0	0	0	0	0	0	0	0	0
26.2015.1A	0	0	0	0	15	0	0	0	0	0	0	0.2	0	0.2	0	0.2	0	0	0	0	0	0	0	0	0	0	0	0	0	0	0	0	0	0	0	0	0	0	2.5	0	0	0	0	0	0	0	0	0	0.1
28.2015.1A	0	0	0	0	2.5	0	0	0	0	0	0	0	0	0.2	0	0	0	0	0	0	0.1	0	0	0	0	0	0	0	0.1	0	0	0	0	0	0	0	0.2	0	0.2	0	0	0	0	0	0	0	0	0	0
29.2015.1A	0	0	0	0	0	0	0	0	0	0	0	15	0	0	0	0	0	0	0	0	0	0	0	0	0	0	0	0	0	0	0	0	0	0	0	0	0	0	0	0	37.5	0	0	0	0	0	0	0	0
30.2015.1A	0	0	0	0	0	0.2	0	0	0	0	0	2.5	0	0	0	2.5	0.2	0	0.2	0	0	0	0	0	0.2	0	0	0	0	0	0	0	0	0	0	0	0	0	0	0	0.2	0	0	0	15	2.5	0.2	0.2	0
32.2015.1A	0	0	0	0	0	0	0	0	0	0	0	0	0	0	0	0	0	0	0.2	0	0	0	0	0	0	0	0	0	0	0	0	0	0	2.5	0	0	0	0	0	0	0	0	0	0	0	0	0	0	0
33.2015.1A	0	0	0.1	0	0	0	0	0	0	0	0	2.5	0	0	0	0	0	0	0	0	0.1	0	0	0	0	0	0	0	0	0	0	0	0	0	0	0	0	0	0	0	0	0	0	0	0	0	0	0	0
34.2015.1A	0	2.5	0	0	0	0	0	0	0	0	0	0	0	0.2	0	0	0	0	2.5	0	0	0	0	0	0	0	0	0	0	0	0	0	0	0	0	0	0	0	2.5	0	0	0	0	0.2	0	0.2	0	0	0
35.2015.1A	0	0	0	0	2.5	0	0	0	0	0	0	0	0	2.5	0	0	0	0	2.5	0	0	0	0	0	0	0.2	0.2	0	0	0	0	0	0	15	0	0	0	0	0.2	0	0	0	0	0	0.2	0	0.2	0	0
36.2015.1A	0	0	0	0	0	15	0	0	0	0	0.2	0	0	15	0	0	0	0	0.2	0	0.2	0	0	0	0	0	0	0	0	0	0	0	0	0	0	0	0	0	0	0	0	0	0	0.2	0	0	0	0	0
37.2015.1A	0	0	0	0	2.5	2.5	0	0	0	0	0	0.2	0	0	0	0	0	0	0.2	0	0	0	0	0	15	0.2	0	0	0	0	0	0	0	0	0	0	0	0	0.2	0	0.2	0	0	0	0.2	0	0	0	0
38.2015.1A	0	0	0	0	0	0	0	0	0	0	0	0	0	0.2	0	0	0	0	0	0	0	0	0	0	0	0	0	0	0	0	0	0	0	2.5	0.2	0	0	0	0	0	0.2	0	0	0.2	0	0	0	2.5	0
39.2015.1A	0	0	0	0	2.5	0.2	0	0	0	0	0	2.5	0	2.5	0	0	0	0	0	0	0	0	0	0	0.2	0	0	0	0.2	0	0	0	0	0	0	0	0	0	2.5	0	0	0	0	0	0	0	0	0	0
39.2015.1B	0	0	0	0	0.2	0	0	0	0	0	0	0	0	0.2	0	0	0	0	0	0	0	0	0	0	0	0	0.2	0	0.2	0	0	0	0	0.2	0	0	0	0	0.2	0	0.2	0	0	2.5	0	0	0	0	0
40.2015.1A	0	0	0	0	0	0	0	0	0	0	0	0	0	2.5	0	0	0	0	0	0	0	0	0	0	0	0	2.5	0	0.2	0	0	0	0	0	0	0	0	0	0	0	0	0	0	0	15	0	0	0	0
41.2015.1A	0	0	0	0	15	0	0	0	0	0	0	0	0	0	0	0	0	0	0	0	0	0	0	0	0	0	0	0	0.2	0	0	0	0	0	0	0	0	0	15	0	0	0	0	0	0.2	0	0	0	0
42.2015.1A	0	0	0	0	0	0	0	0	0	0	0	0	0	0	37.5	0	0	0	0	0.2	0	0	0	0	0	0	0	2.5	0	0	0	0	0	0.2	0	0	0	0	0	0	0	0.2	0.2	0	0	0	0	0	0
43.2015.1A	0	0	0	0	0	0.2	0	0	0	0	0	0	0	0	0	0	0	0	0	0	0.1	0	0	0	0	2.5	2.5	0	0	0	0	0	0	0	0	0	0	0	0	0	0	0	0	0	15	0	0	0	0
44.2015.1A	0.2	0	0	0	2.5	0	0	0	0	0	0	0	0	0	0	0	0	0	0	0	0	0	0	0	0	0	0	0	0	0	0	0	0	0	0	0	0	0	0	0	0.2	0	0	0	0	0	0	0	0
45.2015.1A	0	0	0	0	0	0	0	0	0	0	0	0	0	0	0	0	0	0	0	0	0	0	0	0	0	0	0	0	0	0	15	0	0	0	0	0	0	0	0	0	0	0	0	0	0.2	0	0	2.5	2.5
47.2015.1A	0	0.2	0	0	15	2.5	0	0	0	0	0	0	0	15	0	0.2	0	0	0	0	0	0.2	0	0	0	0	0	0	0	0	0	0	0	0	0	0	0	0	0	0	0	0	0	0	0	0.2	0	0	0
48.2015.1A	0.2	0	0	0	37.5	2.5	0	0	0	0	0	0	0	2.5	0	0.2	0	0	0	0	0	0.2	0	0	0	0.2	0	0	0	0	0	0	0	15	0	0	0	0	0	0	0	0	0	0	0.2	0	0	0	0
49.2015.1A	0	0	0	0	0	0	0	0	0	0	0	0	0	15	0	0	0	0	0	0	0	0.2	0	0	0	0	0	0	0	0	0	0	0	0.2	0	0	0	0	0	0	0	0	0	0	0	0	0	0	0
55.2015.1A	0	0	0	0	0	0	0	0	0	0	0	0	0	15	0	0	0	0	0	0	0.2	0	0	0	0	0	0	0	0	0	0	0	0	0	0	2.5	0	0	0.1	0	0	0	0	15	0	0	0	0	0
56.2015.1A	0	0	0	0	0.2	15	0	0	0	0	0	0	0	2.5	0	37.5	0	0	0	0	0	0	0	0	0	0	2.5	0	0	0	0	0	0	0	0	0	0	0	0	0	0.2	0.2	0	0	0	0	0	0	0
57.2015.1A	0	0	0	0	0	0	0	0	0	0	0	0	0	2.5	0	0	0	0	0	0	0	0	0	0	0	0.2	0	0	0	0	0	0	0	0	0	0	0	0	0	0	0	0	0	0	0	0	0	0	0
58.2015.1A	0	0	0	0	0	15	0	0	0	0	0	15	0	0	0	0	0	0	0	0	0	0	0	0	0	0	0.2	0	0	0	0	0	0	0	0	0	0	2.5	0.2	0	15	0	0	0	0	0	0	0	0
59.2015.1A	0	0	0	0	0	0	0	0	0	0	0	0	0	0	0	0	0	0	0	0	0	0	0	0	0	0	0	0	0	0	0	0	0	0	0	0	0	0	0	0	0	0	0	15	0	0	0	0	0
61.2015.1A	0	0	0	0	15	0	0	0	0	0.2	0	0	0	0.2	0	0	0	0	0	0	0.2	0.2	0	0	0	0	0	0	0	0.1	0	0	0	0.2	0	0	0	0	0	0	0	0	0	0.2	0.2	0.2	0	0	0
62.2015.1A	0	0	0	0	2.5	2.5	0	0	0	0	0	0	0	0.2	0	0	0	0	0	0	0	0	0	0	0	0	15	0	0	0	0	0	0	0	0	0	0	0	0	0	0.2	0	0	0	0	0	0	0	0
63.2015.1A	0	0	0	0	37.5	0	0	0	0	0	0	0	0	0.2	0	0	0	0	0.2	0	0	0	0	0	0	0	0	0	0	0	0	0	0	0	0	0	0	0	0	0	0	0	0	0	0	0	0	0	0
64.2015.1A	0	0	0	0	0	0	0	0	0	0	0	0	0	15	0	0	0	0	0	0	0	0	0	0	2.5	0	0	0	0	0	0	0	0	0	0	0.2	0	0	0	0	0	0	0	0	0	0	0	0	0
65.2015.1A	0	2.5	0	0	0	2.5	0	0	0	0	0	0	0	0	0	2.5	0	0	0	0	0	0	0	0	15	0	0	0	0.2	0	0	0	0	0	0	0	0	0	2.5	0	0	0	0	0	0	0	0	0	0
66.2015.1A	0	0	0	0	0	0	0	0	0	0	0	0	0	0	0	0	0	0	0	0	0	0	0	0	0	0	0	0	0	0	0	0	0	0	0	0	0	0	0	0	0	0	0	0.2	0	0	0	0	0
67.2015.1A	0	0	0	0	0	0.2	0	0	0	0	0.1	0.2	0	0.2	0	0.2	0	0	0	0	0	0	0	0	0	0	0	0	0.2	0	0	0	0	0	0	0	0	0	2.5	0	2.5	0	0	0	0	0	0	0	0
69.2015.1A	0	0	0	0	15	0	0	0	0	0	0	0.2	0	15	0	0	0	0	0	0	0	0	0	0	0	0	0	0	0	0	0	0	0	0	0	0	0	0	0	0	0	0	0	0	0	0	0	0	0
70.2015.1A	0	0	0.2	0	15	15	0	0	0.2	0	0	0	0	2.5	0	0	0	0	0	0	0	0	0	0	0	0	0	0	0.1	0	0	0	0	0.2	0	0	0	0	0	0	0	0	0	0	0.2	0	0	0	0
71.2015.1A	0	0	0	0	2.5	0	0	0	0	0	0	15	0	0	0	0.2	0	0	0	0	0	0	0	0	0	0	0.2	0	0	0	0	0	0	0	0	0	0	2.5	0	0	15	0	0	0	0	0	0	0	0
72.2015.1A	0	0	0	0	15	0	0	0	0	0	0	2.5	0	0	0	0	0	0	0.2	0	0	0	0	0	0	0	0	0	0	0	0	0	0	0	0	0	0	0	0.2	0	2.5	0	0	0	0	0	0	0	0
73.2015.1A	0	0	0	0	15	0	0	0	0	0	0	0	0	0	0	0	0	0	0	0	0	0	0	0	0	0	0	0	0	0	0	0	0	0.2	0	0	0	0	0	0	0	0	0	0.2	0	0	0	0	0
73.2015.1B	0	0	0	0	0	0	0	0	0	0	0	0	0	0	0	0	0	0	0	0	0	0	0	0	0	0	0	0	0	0	0	0	0	0	0	0	0	0	0	0	0.2	0	0	0.2	0	0	0	0.2	0.2
74.2015.1A	0	0	0	0	0	0	0	0	0	0.2	0.2	0	0	0.2	0	0	0	0	0	0	0.1	0	0	0	0	0	0	0	0	0	0	0	0.2	0	0	0	0	0	0	0	0	0	0	0.2	0	0	0	0	0
75.2015.1A	0	0	0	0	0	0	0	0	0	0.2	0.2	0	0	0	0	0	0	0	0.2	0	0.2	0	0	0	0	0	0	0	0	0	0	0	0.2	0	0	0	0	0	0	0	0	0.2	0	0.2	0	0	0.2	0	0
76.2015.1A	0	0	0	0	0	0	0	0	0	0	0	0	0	0.2	0	0	0	0	0	0	0	0	0	0	0	0	0	0	0	0	0	0	0	0.2	0	0	0	0	0	0	0	0	0	0.2	0	0	0	0	0
78.2015.1A	0	0.2	0	0	0	0	0	0	0	0	0	0	0	0	0	0	0	0	0	0	0	0	0	0	0	0	0	0	0	0	0	0	0	0	0	0	0	0	0	0	0	0.1	0	0.2	0	0	0	0	0
79.2015.1A	0	0	0	0	0	0	0	0	0	0	0	0	0	0	0	0	0	0	0.2	0	0	0	0	0	0	0	0	0	0	0	0	0	0	0.2	0	0	0	0	0	0	0	0	0	0.2	0.2	0	0	0	0
82.2015.1A	0	0	0	0	0	0	0	0	0	0	0	0	0.2	0	0	0	0	0	0.2	0	0	0	0	0	0	0	0	0	0	0	0	0	0	0.2	0	0	0	0	0	2.5	0	0	0	0	0	2.5	0	0.2	0
83.2015.1A	0.2	0	0	0	0	0.2	0	0	0	0	0	15	0	0	0	0	0	0	0	0	0	0	0	0	0	0	0	0	0	0	0	0	0	0	0	0	0	0	0	0	0	0	0	0	0	0	0	0	0
84.2015.1A	0	0	0	0	2.5	0	0	0	0	0	0	0	0	2.5	0	0	0	0	0	0	0	0	0	0	0	0	0	0	0	0	0	0	0	0.2	0	0	0	0	0	0	0	0	0	0	0	0	0	0	0
85.2015.1A	0.2	0	0	0	0.2	0.2	0	0	0	0	0	0.2	0	0	0	0	0	0	0	0	0	0	0	2.5	0	0	2.5	0	0	0	0	0	0	0	0	0	0	0	0	0	0	0	0	0	0	0	0	0	0
85.2015.1B	0	0	0	0	0	2.5	0	0	0	0	0	0	0	0	0	0.2	0	0	0.2	0	0	0	0	0	0	0	0.2	0.2	0	0	0	0	0	0	0	0	0	0	0.2	0	2.5	2.5	0	0	0	0.2	0	0	0
[truncated: 105 more columns]
