# Supplementary material for: Direct and indirect effects of urban gardening on aboveground and belowground diversity influencing soil multifunctionality
Source: Sci Rep. 2019 Jul 5;9:9769. doi: 10.1038/s41598-019-46024-y (PMC6611818; doi:10.1038/s41598-019-46024-y)
Supplement: Supplementary file 2 — Supplementary dataset [file 41598_2019_46024_MOESM2_ESM.zip › R_Script_Tresch_et_al_2019_Scientific_Reports/Data/ma.vege.sp.txt]

Aegopodium podagraria	Alcea rosea	Allium cepa	Allium porrum	Allium schoenoprasum	Amaranthus blitum	Amaranthus caudatus	Amaranthus hypochondriacus	Amaranthus retroflexus	Anagallis arvensis	Anethum graveolens	Apium graveolens	Armoracia rusticana	Asparagus officinalis	Atriplex hortensis	Avena sativa	Barbarea vulgaris	Beta vulgaris	Borago officinalis	Brachypodium sylvaticum	Brassica oleracea	Brassica rapa	Calendula arvensis	Calendula officinalis	Calystegia sepium	Capsicum annuum	Cardamine flexuosa	Cardamine hirsuta	Cardaria draba	Carex hirta	Carex muricata aggr.	Carex sylvatica	Centaurea cyanus	Chaenorrhinum minus	Chelidonium majus	Chenopodium polyspermum	Cichorium endivia	Circaea lutetiana	Cirsium arvense	Convolvulus arvensis	Conyza canadensis	Coriandrum sativum	Cosmos bipinnatus	Cucumis melo	Cucumis sativus	Cucurbita maxima	Cucurbita pepo	Cynara scolymus	Dianthus armeria	Digitalis purpurea
01.2015.1B	0	0.2	0.2	0	0	0	0	2.5	0	0.2	0	0	15	15	0	0	0	0	2.5	0	0	0	0	0	0.2	0	0	0.2	0	0	0	0	0.2	0	0	2.5	0	0	0	0	0.2	0	0	0	0	0	0	0	0
03.2015.1B	0	0	0	2.5	0	0	0	0	0	0	0	0	0	0	0	0	0	2.5	15	0	15	0	0	0	0	0	0	0	0	0	0	0	0	0	0	0.1	15	0	0	0	0	0	0	0	0	15	0	0	0
05.2015.1B	2.5	0	0	0	0	0	0	0	0	2.5	0	0	0	0	0	0.2	0	0	0	0	0	0	0	2.5	15	2.5	0	0	0	0	0	0	0	0	0	2.5	0	0.2	0	0	0	0	0	0	2.5	15	15	0	0
06.2015.1B	0	2.5	0	0.2	0	0	0	0	0	0	0	0	0	0	0	0	0	0	2.5	0	0	0	0	0.2	15	0.2	0	0	0	0	0	0	0	0	0	0	0	0.2	0	0	0	0	0	0	0	0	0	0	0
09.2015.1B	0.2	0	0	0	0	0.2	0	15	0	0	0	0	0	0	0	0	0	15	0	0	0	0	0	0	15	0	0	0	0	0	0	0	0	0	0	0	0	0	0	0	0	0	0	0	15	0	15	0	0
13.2015.1B	0	0	0	0	0	0	0	0	0	0	0	0	0	0	0	0	0	0	0	0	2.5	0	0	0	2.5	0	0	0	0	0	0	0	0	0	0	0	0	0	0	0	0	0	2.5	0	2.5	0	0	0	0
14.2015.1B	0	0	0	0	0	0.2	0	0	0	0.2	0	0.2	0	0	0.2	0	0	37.5	0.2	0	0.2	0	0	0	0.2	0	0.1	0.2	0	0	0	0	0	0.2	0	0.2	0	0.1	0	0	0	0	0	0	0	0	2.5	0	0
15.2015.1B	0	0	0	0	0	0	15	0	0	0	0	0	0	0	0	0	0	0	0	0	0	0	0	0	2.5	0	0	0	0	0	0	0	0	0	0	15	0	0	0	0	0	0	2.5	0	0	0	0	0	0
16.2015.1B	0	0	0	0	0	0.2	15	0	0	0	0	0	0	0	0	0	0	0	0	0	15	0	0	0	0	2.5	0	0	0	0	0	0	0	2.5	0	0.2	0	0	0	0	0	0	15	0	0	0	0	0	0
18.2015.1B	0	0	0	0	0	2.5	2.5	0	0	0	0	0	0	0	0	0	0	15	15	0	0.2	0	0	15	0	0	0	0	0	0	0	0	0	0	0	0.2	0	0	0	0.2	0	0	0	0	0	0	15	0	0
19.2015.1B	0	0.2	0	0	0	0	0	0	0	0	0	0	0	0	0	0	0	0	0	0	0	0	0	0	0	15	0	0	0	0	2.5	0	0	0	0	0	0	0	0	0	0	0	0	0	2.5	0	2.5	0	0
20.2015.1B	0	0.2	0	0	0	0	0	0	0	0.2	0.2	0.2	15	0	0	0	0	0	0	0	2.5	0	0	0	0	0	0	0	0.2	0	0	0	0	0	0	0	0	0	0	0	0	0	0	0	0	0	2.5	0	0
23.2015.1B	0	0	0	0	0	0.2	0	0	0	0.2	0	0	0	0	0	0	0	15	0	0	0	0	0	0	0.2	0	0	0	0	0	0	0	0	0	0	0.2	0	0	0	0	0	0	0	0	15	0	0	0	0
24.2015.1B	0	0	0	0	0	2.5	0	0	0	0.2	0	15	0	0	0	0	0	2.5	0	0	15	0	0	2.5	0.2	0	0	0	0	0	0	0	0	0	0	0.2	15	0	0	0	0	0	0	0	0	15	15	0	0
25.2015.1B	0	0	0	0	0	0	0	0	0	0.2	0	0	0	0	0	0	0	0	0	0	0	0	0	0	0.2	0	0	0	0	0	0	0	0	0	0	0	0	0	0	0	0	0	0	0	0	15	0	0	0
29.2015.1B	0	0	0	2.5	0	0.2	0	0	0	0.2	0	0	0	0	0	0	0	0	0	0	15	0	0	0	0.2	0.2	0	0	0	0	0	0	0	0.1	0	2.5	0	0	0	0	0	0	0	0	2.5	0	2.5	0	0
31.2015.1B	0	0	0	0	0	0.2	0	0	0	0	0	0.2	0	0	0	0	0	0	0	0	2.5	0	0	0	0	0	0	0	0	0	0	0	0	0	0	0	0	0	0	0	0.2	0	0	0	0	37.5	37.5	0	0
33.2015.1B	0	0	0.2	0	0	0.2	0	0	0	0	0	15	0	0	0	0	0.2	15	0	0	15	0.2	0	2.5	0	0	0	0	0	0	0	0	0	0	0	0.2	0	0	0	0	0	2.5	0	15	0	15	0	0	0
34.2015.1B	0	0	0	0	0	0	0	0	0	0	0	0	0	0	0	0	0	0	0	0	0	0	0	0	0	15	0	0	0	0	0	0	0	0	0	0	15	0	0	0	0	0	0	0	0	0	0	0	0
37.2015.1B	0	0	0	0.2	0	0	0	0	0	0	0	0	0	0	0	0	0	2.5	0	0.2	15	0.2	0	0.2	0	0.2	0	0	0	0	0.2	0	0	0	0	0	0	2.5	0	0	0	0	0	0	15	2.5	15	2.5	0
38.2015.1B	0	0	0	0	0	0	0	0	0	0	0	0	0	0	0	0	0	0	0	0	0	0	0	0	0	0	0	0	0	0	0	0	0	0	0	0.2	0	0	0	0	0	0	0	0	0	0	0	0	0
43.2015.1B	0	0	0	0	0	0	0	0	0	0	0	0	0	0	0	0	0	0	0	0	0	0	0	0	0.2	0	0	0	0	0	15	0	0	0	0	0	0	0	0	0	0	0	0	0	0	0	0	0	0
45.2015.1B	0	0	0.2	0	0	0	0	0	0	0	0	0	0	0	0	0	0	0	0	0	0	0	0	0	0	0	0.2	0	0	0	0	0.2	0	0	0	0	0	0.2	0	0	0	0	0	0	0	0	0	0	0
46.2015.1B	0	0	37.5	0	0	0	0	0	0	0	0	0	0	0	0	0	0	0	0	0	2.5	0	0	0	0	0	0	0	0	0	0	0	0	0	0	0	0	0	0	0	0	0	0	0	0	15	2.5	0	0
49.2015.1B	0	0	0	0	0	2.5	0	0	0	0	0	0	0	0	0	0	0	0	0	0	15	0	0	15	0	0	0	0	0	0	0	0	15	0	0	0.2	0	0	0	0	0	0	0	0	0	0	0	0	0
51.2015.1B	0	0	0	0	2.5	0.2	0	0	0	0	0	0	0	0	0	0	0	0	0	0	0	0	0	0	0	0	0	0	0	0	0	0	0	0	0	0	0	0	0	0	0	0	0	0	0	0	0	0	0
52.2015.1B	0	0	0	0	0	0	0	0	0	0	0	0	0.2	0	0	0	0	0	0	0	0	0	0	0	0.2	0	0	0	0	0	0	0	0	0	0	0	0	2.5	0	0	0	0	0	0	0	0	0	0	0
54.2015.1B	0	0	0	0	0	0	0	0	0	0	0	0	0	0	0	0	0	2.5	0	0	0	0	0	15	0.2	0	0	0.1	0	0	0	0	0	0.1	0	0.2	0	0	0	0	0	0	0	0	0	0	0	0	0
55.2015.1B	0	0	2.5	0	0	2.5	15	0	0	0	0	0	0	0	0	0	0	2.5	15	0	0	0	0	15	0	0	0	0	0	0	0	0	0	0	0	2.5	0	0	0	0.2	0	0	0	0	0	0	37.5	0	0
60.2015.1B	0	0	0	0	0	15	0	0	0	0	0	0	0	0	0	0	0	0	0	0	2.5	0	0	2.5	0.2	0	0	0.1	0	0	0	0	0	0	0	0	15	0	15	0	0	0	0	0	0	0	0	0	0
61.2015.1B	0	0	0.2	0	0	0.2	0	0	0	0	0	0	0	0	0	0	0	15	0	0	0	0	0	0	0	0	0	0	0	0	0	0	0	0	0	0.2	0	0	0	0	0	0	0	0	15	15	15	0	0
64.2015.1B	0	0	0	0	0	0	0.2	0	0	2.5	0	0	0	0	0	0	0	15	0	0	2.5	0	0	15	0	0	0	0	0	0	0	0	0	0	0	0	0	0.2	0	0	0	0	0	0	0	15	15	0	0
65.2015.1B	0	0	0	0	0	0	0	0	0	0	0	0	0	0	0	0	0	15	0	0	15	15	0	0	0.1	0	0	0	0	2.5	0	0	0	0	0	0.2	0	0	0	0	0	2.5	0	0	15	0	0	0	0
66.2015.1B	0	0	0	0	0	0	0	0	0	0	0	0	0	15	0	0	0	2.5	0	0	0	0	0	15	0	0	0	0	0	0	0	0	0	0	0	0	0	0	0	0	0	0	0	0	0	0	0	0	0
67.2015.1B	0	0	0	0	0	0.2	0	0	0.2	0.2	0	0	0	0	0	0	0	0	0	0	15	0	0	0	0	0	0	0	0	0	0	0	0	0.1	0	0	0	0	0	0	0	0	0	0	0	0	0	0	0
68.2015.1B	0	0	0	0	0	0	0	0	0	0.2	0	0	0	0	0	0	0	0	0	0	0	0	0	0.2	0	0	0	0	0	0	0	0	0	0.1	0	0.2	0	0	0	0	0	0	0	0	0	0	0	0	0
69.2015.1B	0	0	0	0.2	0	0.2	0	0	0	0	2.5	0	0	0	0	0	0	2.5	0	0	0	0	0	0	0	0	0	0	0	0	0	0	0	0	0	0	0	0	0	0	0	0	0	0	0	0	0	0	0
70.2015.1B	0	0	0	0	0	0	0	0	0	0.2	0.2	0	0	15	0	0	0	0.2	0	0	0	0	0.2	15	0	0	0	0	0	0	0	0	0	0	0	0	0	0	0	0	0	0	15	0	2.5	0	0	0	2.5
71.2015.1B	0	0	0	0	0	0	0	0	0	0	0	0	0	0	0	0	0	0	15	0	15	0	0	0	0.2	0	0	0	0	0	0	0	0	0	2.5	0.2	0	0	0	0	0	0	0	0	0	0	0	0	0
72.2015.1B	0	0	0	0	0	0	0	0	0	0	0	0.2	0	0	0	0	0	15	0	0	0	0	0	0	0	0	0	0	0	0	0	0	0	0	0	0	0.2	0	0	0	0	0	0	0	0	0	0	0	0
74.2015.1B	0	0	0	0	0	0.2	0	0	0	0	0	0	0	0	0	0	0	0	0	0	2.5	0	0	0	0	0	0	0	0	0	0	0	0	0	0	0	0	0	0	0	0	0	0	0	15	0	2.5	0	0
76.2015.1B	0	0	0.2	2.5	0.2	0	0	0	0	0	0.2	0	0	0	0	0	0	0	0.2	0	0	0	0	2.5	0	0	0	0	0	0	0	0	0	0	0	0	0	0	0	0	0	0	0	0	15	0	0	0	0
77.2015.1B	0	0	0	0	0	0	0	0	0	0	0	0	0	0	0	0	0	0	0	0	15	0	0	0.2	0	0	0	0	0	0	0	0	0	0	0	0	0	0	0	0	0	0	0	0	0	0	0	0	0
79.2015.1B	0	0	0	0	0	0	0	0	0	0	0	0	0	0	0	0	0	0	0	0	2.5	0	0	0	0	0	0	0	0	0	0	0	0	0	0	0	0	0.2	0	0	0	0	0	0	0	0	0	0	0
80.2015.1B	0	0	0	0	0	0	0	0	0	0	0	0	0	0	0	0	0	0	0	0	2.5	0	0	15	0	0	0	0	0	0	0	0	0	0	0	0.2	0	0	0	0	0	0	0	0	0	0	0	0	0
81.2015.1B	0	0	0	0	0	0.1	0	0	0	0	0	2.5	0	0	0	0	0	0	0	0	15	0	0	0	0	0	0	0.1	0	0	0	0	0	0	0.1	0	15	0	0	0	0	0	0	0	0	0	15	0	0
82.2015.1B	0	0	0	0	0	0	0	0	0	0	0	0	0	0	0	0	0	0	0.2	0	0	0	0	0	0.2	0	0	0	0	0	0	0	0	0	0	0.2	0	2.5	0	0	0	0	0	0	0	0	0	0	0
[truncated: 105 more columns]
