# Supplementary material for: Direct and indirect effects of urban gardening on aboveground and belowground diversity influencing soil multifunctionality
Source: Sci Rep. 2019 Jul 5;9:9769. doi: 10.1038/s41598-019-46024-y (PMC6611818; doi:10.1038/s41598-019-46024-y)
Supplement: Supplementary file 2 — Supplementary dataset [file 41598_2019_46024_MOESM2_ESM.zip › R_Script_Tresch_et_al_2019_Scientific_Reports/Data/species_open_tree_of_life.csv]

species_old	species open tree of life	found	species_new
Acicula_lineata		yes	Acicula lineata
Aegopinella_minor		yes	Aegopinella minor
Aegopinella_nitens		yes	Aegopinella nitens
Aegopinella_pura		yes	Aegopinella pura
Allolobophora_chlorotica_chlorotica	Allolobophora chlorotica	yes	Allolobophora chlorotica
Allolobophora_icterica	Aporrectodea icterica	yes	Aporrectodea icterica
Androniscus_roseus		yes	Androniscus roseus
Aporrectodea_caliginosa_caliginosa	Aporrectodea caliginosa	yes	Aporrectodea caliginosa
Aporrectodea_caliginosa_nocturna	Aporrectodea nocturna	yes	Aporrectodea nocturna
Aporrectodea_caliginosa_tuberculata	Aporrectodea tuberculata	yes	Aporrectodea tuberculata
Aporrectodea_giardi_giardi	Aporrectodea giardi	yes	Aporrectodea giardi
Aporrectodea_longa_longa	Aporrectodea longa	yes	Aporrectodea longa
Aporrectodea_longa_ripicola	Aporrectodea ripicola	no	Aporrectodea
Aporrectodea_rosea_rosea	Aporrectodea rosea	yes	Aporrectodea rosea
Arion_sp	Arion	yes	Arion
Armadillidium_nasatum		yes	Armadillidium nasatum
Armadillidium_versicolor		yes	Armadillidium versicolor
Armadillidium_vulgare		yes	Armadillidium vulgare
Boettgerilla_pallens		yes	Boettgerilla pallens
Bourletiella_hortensis		yes	Bourletiella hortensis
Carychium_tridentatum		yes	Carychium tridentatum
Cecilioides_acicula		yes	Cecilioides acicula
Cepaea_hortensis		yes	Cepaea hortensis
Cepaea_nemoralis		yes	Cepaea nemoralis
Cepaea_sp	Cepaea	yes	Cepaea
Ceratophysella_bengtssoni		yes	Ceratophysella bengtssoni
Ceratophysella_denticulata		yes	Ceratophysella denticulata
Choreutinula_inermis		yes	Choreutinula inermis
Cochlicopa_lubrica_or_lubricella	Cochlicopa lubrica	yes	Cochlicopa lubrica
Columella_edentula		yes	Columella edentula
Cryptopygus_thermophilus		yes	Cryptopygus thermophilus
Cylisticus_convexus		yes	Cylisticus convexus
Dendrobaena_octaedra		yes	Dendrobaena octaedra
Dendrodrilus_rubidus_rubidus	Dendrodrilus rubidus	yes	Dendrodrilus rubidus
Dendrodrilus_subrubicundus		yes	Dendrodrilus subrubicundus
Deroceras_sp	Deroceras	yes	Deroceras
Desoria_violacea	Desoria	no	Desoria
Dicyrtomina_ornata		yes	Dicyrtomina ornata
Discus_rotundatus		yes	Discus rotundatus
Entomobrya_marginata		yes	Entomobrya marginata
Entomobrya_multifasciata		yes	Entomobrya multifasciata
Folsomia_candida		yes	Folsomia candida
Folsomia_quadrioculata		yes	Folsomia quadrioculata
Folsomia_similis		yes	Folsomia similis
Folsomia_spinosa		yes	Folsomia spinosa
Folsomides_parvulus		yes	Folsomides parvulus
Fruticicola_fruticum		yes	Fruticicola fruticum
Galba_truncatula		yes	Galba truncatula
Haplophthalmus_danicus		yes	Haplophthalmus danicus
Haplophthalmus_mengei		yes	Haplophthalmus mengei
Helix_pomatia		yes	Helix pomatia
Heteromurus_nitidus		yes	Heteromurus nitidus
Hygromia_cinctella		yes	Hygromia cinctella
Hyloniscus_riparius		yes	Hyloniscus riparius
Hypogastrura_purpurescens		yes	Hypogastrura purpurescens
Isotoma_viridis		yes	Isotoma viridis
Isotomiella_minor		yes	Isotomiella minor
Isotomurus_balteatus		yes	Isotomurus balteatus
Isotomurus_graminis		yes	Isotomurus graminis
Isotomurus_palustris		yes	Isotomurus palustris
Kalaphorura_burmeisteri	Kalaphorura	no	Kalaphorura
Laciniaria_plicata		yes	Laciniaria plicata
Lepidocyrtus_cyaneus		yes	Lepidocyrtus cyaneus
Lepidocyrtus_lignorum		yes	Lepidocyrtus lignorum
Lepidocyrtus_violaceus		yes	Lepidocyrtus violaceus
Ligidium_hypnorum		yes	Ligidium hypnorum
Limax_maximus		yes	Limax maximus
Lumbricus_castaneus		yes	Lumbricus castaneus
Lumbricus_festivus		yes	Lumbricus festivus
Lumbricus_rubellus_rubellus	Lumbricus rubellus	yes	Lumbricus rubellus
Lumbricus_terrestris		yes	Lumbricus terrestris
Macrogastra_attenuata		yes	Macrogastra attenuata
Megalothorax_minimus		yes	Megalothorax minimus
Mesaphorura_macrochaeta		yes	Mesaphorura macrochaeta
Metaphorura_affinis		yes	Metaphorura affinis
Monachoides_incarnatus		yes	Monachoides incarnatus
Neanura_muscorum		yes	Neanura muscorum
Nesovitrea_hammonis		yes	Nesovitrea hammonis
Octolasion_cyaneum		yes	Octolasion cyaneum
Octolasion_tyrtaeum_lacteum	Octolasion lacteum	yes	Octolasion lacteum
Oniscus_asellus		yes	Oniscus asellus
Onychiuroides_granulosus	Onychiurus	no	Onychiurus
Oxychilus_cellarius		yes	Oxychilus cellarius
Oxychilus_draparnaudi		yes	Oxychilus draparnaudi
Oxychilus_sp	Oxychilus	yes	Oxychilus
Paralaoma_servilis		yes	Paralaoma servilis
Parisotoma_notabilis		yes	Parisotoma notabilis
Philoscia_muscorum		yes	Philoscia muscorum
Platyarthrus_hoffmannseggi		yes	Platyarthrus hoffmannseggii
Pogonognathellus_flavescens		yes	Pogonognathellus flavescens
Porcellio_scaber		yes	Porcellio scaber
Porcellionides_pruinosus		yes	Porcellionides pruinosus
Protaphorura_pulvinata		yes	Protaphorura pulvinata
Pseudosinella_alba		yes	Pseudosinella alba
Pseudosinella_petterseni	Pseudosinella pseudopetterseni	yes	Pseudosinella pseudopetterseni
Punctum_pygmaeum		yes	Punctum pygmaeum
Pupilla_muscorum		yes	Pupilla muscorum
Schoettella_ununguiculata		yes	Schoettella ununguiculata
Sminthurinus_aureus		yes	Sminthurinus aureus
Sphaeridia_pumilis		yes	Sphaeridia pumilis
Stenaphorura_denisi		yes	Stenaphorura denisi
Succinea_putris		yes	Succinea putris
Succinella_oblonga	Succinea oblonga	yes	Succinea oblonga
Tandonia_budapestensis		yes	Tandonia budapestensis
Trachelipus_rathkii		yes	Trachelipus rathkii
Trichoniscus_pygmaeus		yes	Trichoniscus pygmaeus
Trochulus_clandestinus		yes	Trochulus clandestinus
Trochulus_sericeus		yes	Trochulus sericeus
Trochulus_sp	Trochulus	yes	Trochulus
Vallonia_costata		yes	Vallonia costata
Vallonia_excentrica		yes	Vallonia excentrica
Vallonia_pulchella		yes	Vallonia pulchella
Vallonia_sp	Vallonia	yes	Vallonia
Vertigo_antivertigo		yes	Vertigo antivertigo
Vertigo_pusilla		yes	Vertigo pusilla
Vertigo_pygmaea		yes	Vertigo pygmaea
Vertigo_sp	Vertigo	yes	Vertigo
Vitrea_contracta		yes	Vitrea contracta
Vitrea_crystallina		yes	Vitrea crystallina
Vitrinobrachium_breve		yes	Vitrinobrachium breve
