# Supplementary material for: Direct and indirect effects of urban gardening on aboveground and belowground diversity influencing soil multifunctionality
Source: Sci Rep. 2019 Jul 5;9:9769. doi: 10.1038/s41598-019-46024-y (PMC6611818; doi:10.1038/s41598-019-46024-y)
Supplement: Supplementary file 2 — Supplementary dataset [file 41598_2019_46024_MOESM2_ESM.zip › R_Script_Tresch_et_al_2019_Scientific_Reports/Data/traits.txt]

F	W	R	N	H	D	WT	Growth_form	Garden_functional_group
Abies.alba	4	2	3	3	5	1	5	phanerophyte	tree
Acer.platanoides	3	1	4	3	3	1	4	phanerophyte	tree
Buxus.sempervirens	2	1	4	2	3	3		phanerophyte	hedge
Calamintha.nepeta.aggr.	2.5	2	4	3	3	3		geophyte	perennial_border_flower
Aegopodium.podagraria	3.5	1	3	4	3	1	2.5	geophyte_hemicryptophyte	spontanous
Calendula.arvensis	1.5	1	4	3	3	5		therophyte	annual_border_flower
Calendula.officinalis	2.5	1	3	4	3	3		therophyte	annual_border_flower
Aesculus.hippocastanum	3.5	2	4	3	3	3	4	phanerophyte	tree
Callistephus.chinensis	3	1	3	4	3	3		therophyte	annual_border_flower
Caltha.palustris	5	2	3	3	5	1	1.5	hemicryptophyte	pond_plant
Calystegia.sepium	3.5	2	4	4	3	1	2.5	geophyte	spontanous
Campanula.carpatica	1.5	1	4	2	1	5		hemicryptophyte	perennial_border_flower
Campanula.portenschlagiana	2	1	4	2	1	5		hemicryptophyte	perennial_border_flower
Campanula.poscharskyana	2	1	4	2	1	5		hemicryptophyte	perennial_border_flower
Campanula.medium	2	1	4	3	3	5		biennial_hapaxanthic_therophyte	annual_border_flower
Campanula.persicifolia	2	1	4	2	3	3	4	hemicryptophyte	perennial_border_flower
Campanula.rapunculoides	2	1	4	3	3	3	2.5	geophyte	perennial_border_flower
Acer.pseudoplatanus	3.5	3	3	3	3	1	3.5	phanerophyte	tree
Aethusa.cynapium	3	2	4	4	3	1	2.5	therophyte	spontanous
Campanula.rotundifolia	2	1	3	2	3	3	3	hemicryptophyte	lawn_meadow_plant
Agave.americana	1	2	3	2	1	5		hemicryptophyte	groundcover_structure
Campanula.trachelium	3.5	1	4	3	3	3	2	hemicryptophyte	perennial_border_flower
Ageratum.houstonianum	3	1	3	3	3	3		chamaephyte_therophyte	annual_border_flower
Cannabis.sativa	2	1	4	4	3	3	2.5	therophyte	crop
Capsella.bursa-pastoris	2	1	3	4	3	3	2.5	biennial_hapaxanthic_therophyte	spontanous
Capsella.rubella	2	1	3	4	1	3		therophyte	spontanous
Capsicum.annuum	2.5	1	3	4	3	3		therophyte	crop
Agrimonia.eupatoria	2	2	4	3	3	3	3.5	hemicryptophyte	lawn_meadow_plant
Cardamine.bulbifera	3.5	1	3	4	5	3		geophyte	perennial_border_flower
Cardamine.flexuosa	4	2	3	4	3	1		hemicryptophyte_therophyte	spontanous
Cardamine.hirsuta	3	1	3	4	3	3	1.5	therophyte	spontanous
Cardamine.impatiens	3.5	2	3	4	3	3		therophyte	spontanous
Cardamine.pentaphyllos	3.5	1	4	4	5	3		geophyte	perennial_border_flower
Cardamine.pratensis	3.5	2	3	4	3	1	1	hemicryptophyte	lawn_meadow_plant
Cardaria.draba	2	1	4	4	3	3	4	hemicryptophyte	spontanous
Carex.digitata	2.5	1	3	2	3	3	2	hemicryptophyte	spontanous
Carex.elata	5	3	3	3	5	1	3.5	hemicryptophyte	pond_plant
Carex.flacca	2.5	3	4	2	3	1	3	geophyte_hemicryptophyte	spontanous
Agrostis.capillaris	2.5	2	2	2	5	1	2.5	hemicryptophyte	lawn_meadow_plant
Carex.grayii	4	3	3	3	3	1		hemicryptophyte	groundcover_structure
Carex.hirta	3.5	3	3	4	3	1	3	geophyte_hemicryptophyte	spontanous
Agrostis.gigantea	3.5	3	3	3	3	1	3	hemicryptophyte	spontanous
Agrostis.stolonifera	4	3	4	4	3	1	2.5	hemicryptophyte	lawn_meadow_plant
Carex.muricata.aggr.	3	3	3	4	3	3	4	hemicryptophyte	spontanous
Carex.pendula	4	3	3	4	3	1	3	hemicryptophyte	groundcover_structure
Carex.pilosa	3	2	2	3	3	3	2	geophyte_hemicryptophyte	spontanous
Carex.remota	4	3	3	3	3	1	1	hemicryptophyte	spontanous
Ailanthus.altissima	2	1	4	4	3	3		phanerophyte	spontanous
Carex.sylvatica	3.5	2	3	3	3	3	2	hemicryptophyte	spontanous
Carlina.vulgaris	2	2	4	3	3	1	3	biennial_hapaxanthic	lawn_meadow_plant
Carpinus.betulus	3	2	3	3	3	3	3.5	phanerophyte	hedge
Castanea.sativa	3	1	2	2	3	3	4.5	phanerophyte	tree
Catalpa.bignonioides	3	2	3	3	3	3		phanerophyte	tree
Celtis.australis	2	1	3	3	3	3		phanerophyte	tree
Centaurea.cyanus	2.5	3	3	3	3	3	2.5	therophyte	annual_border_flower
Centaurea.jacea	2.5	1	3	3	3	3	4	hemicryptophyte	lawn_meadow_plant
Centaurea.montana	3	2	4	3	3	1		hemicryptophyte	perennial_border_flower
Centaurea.pseudophrygia	3	1	3	4	3	3	2.5	hemicryptophyte	perennial_border_flower
Centaurea.scabiosa	2	1	4	2	3	3	4.5	hemicryptophyte	lawn_meadow_plant
Centaurium.erythraea	3.5	3	3	2	5	1		therophyte	annual_border_flower
Centranthus.ruber	1	1	5	2	3	5		hemicryptophyte	perennial_border_flower
Ajuga.reptans	3	1	3	3	3	1	1.5	hemicryptophyte	lawn_meadow_plant
Cephalaria.alpina	3	1	4	4	3	3		hemicryptophyte	perennial_border_flower
Cerastium.vulgare	3	1	3	4	3	3	1.5	chamaephyte_herbacious	lawn_meadow_plant
Cerastium.brachypetalum	1	1	4	3	3	3		therophyte	spontanous
Cerastium.glomeratum	2.5	1	3	4	3	3	1	therophyte	spontanous
Cerastium.tomentosum	2	1	4	3	1	5		chamaephyte_herbacious	perennial_border_flower
Alcea.rosea	3	1	3	4	3	1		biennial_hapaxanthic	annual_border_flower
Ceratophyllum.demersum	5u	1	4	4	-	-		pleustophyte	pond_plant
Ceratostigma.plumbaginoides	2.5	1	3	3	3	3		chamaephyte_woody	groundcover_structure
Cercis.siliquastrum	2	1	4	2	3	3		phanerophyte	flower_shrub
Cerinthe.major	1	1	3	4	3	3		biennial_hapaxanthic_therophyte	annual_border_flower
Chaenorrhinum.minus	2.5	2	4	4	3	3	1.5	therophyte	spontanous
Chamaecyparis.lawsoniana	2.5	1	3	2	3	3		phanerophyte	tree
Chelidonium.majus	3	1	4	4	3	3	1	hemicryptophyte_biennial_hapaxanthic	spontanous
Chenopodium.album	2	1	3	4	3	3	2.5	therophyte	spontanous
Chenopodium.bonus-henricus	2	1	3	5	3	3		hemicryptophyte	crop
Chenopodium.polyspermum	3.5	2	4	4	3	1	2.5	therophyte	spontanous
Cichorium.endivia	3	2	3	4	3	3		therophyte	crop
Cichorium.intybus	2.5	2	4	3	3	1	3.5	hemicryptophyte	perennial_border_flower
Circaea.lutetiana	3.5	2	4	4	3	1	1	geophyte	spontanous
Cirsium.arvense	3	3	3	4	3	1	3.5	geophyte	spontanous
Cirsium.vulgare	3	2	4	4	3	3	4	biennial_hapaxanthic	spontanous
Clematis.alpina	3	1	4	2	3	3		nanophanerophyte	climber
Clematis.recta	2	2	4	2	3	1		chamaephyte_herbacious	perennial_border_flower
Clematis.vitalba	3	1	4	3	3	3		phanerophyte	spontanous
Clinopodium.vulgare	2.5	1	4	2	3	3	3	geophyte	perennial_border_flower
Consolida.ajacis	2.5	1	3	3	3	3		therophyte	annual_border_flower
Convallaria.majalis	2.5	2	3	2	3	1	2	geophyte	perennial_border_flower
Convolvulus.arvensis	2.5	2	4	4	3	1	4.5	geophyte	spontanous
Conyza.canadensis	2.5	1	4	3	3	3	2.5	therophyte	spontanous
Coriandrum.sativum	2.5	1	3	3	3	3		therophyte	crop
Cornus.alba	3.5	2	3	3	3	3		nanophanerophyte	hedge
Cornus.sericea	4	3	3	3	5	1		nanophanerophyte	hedge
Cornus.mas	2.5	1	4	3	3	3	2	nanophanerophyte	flower_shrub
Cornus.sanguinea	3	1	4	3	3	3	3.5	nanophanerophyte	hedge
Corydalis.cava	3.5	1	4	4	3	3		geophyte	spontanous
Corydalis.lutea	2.5	1	5	3	1	5		hemicryptophyte	perennial_border_flower
Corylus.avellana	3	2	3	3	3	3	5	phanerophyte	hedge
Cosmos.bipinnatus	3	1	3	4	3	3		therophyte	annual_border_flower
Cotinus.coggygria	1.5	1	4	2	3	3		nanophanerophyte	hedge
Cotoneaster.bullatus	2.5	1	4	2	3	3		nanophanerophyte	flower_shrub
Cotoneaster.dammeri	2	1	4	3	3	3		chamaephyte_woody	groundcover_structure
Cotoneaster.dielsianus	2.5	1	4	2	3	3		nanophanerophyte	flower_shrub
Cotoneaster.divaricatus	2	1	4	3	3	3		nanophanerophyte	flower_shrub
Cotoneaster.horizontalis	2	1	4	2	3	3		nanophanerophyte	groundcover_structure
Cotoneaster.salicifolius	2	1	4	2	3	3		nanophanerophyte	flower_shrub
Crataegus.monogyna	3	2	4	3	3	3	2.5	phanerophyte	hedge
Crepis.biennis	3	1	3	4	3	3	3	biennial_hapaxanthic	lawn_meadow_plant
Crepis.capillaris	2.5	2	3	3	3	1	1.5	biennial_hapaxanthic_therophyte	lawn_meadow_plant
Cucumis.melo	3.5	1	3	4	3	3		therophyte	crop
Cucumis.sativus	3.5	1	3	4	3	3		therophyte	crop
Cucurbita.maxima	3.5	1	3	4	3	3		therophyte	crop
Cucurbita.pepo	3.5	1	3	4	3	3		therophyte	crop
Cyclamen.coum	2.5	1	3	2	3	3		geophyte	perennial_border_flower
Cydonia.oblonga	3	1	4	3	3	3		phanerophyte	crop
Cymbalaria.muralis	3.5	2	4	3	1	5		chamaephyte_hemicryptophyte	perennial_border_flower
Cynara.scolymus	2.5	1	3	4	3	3		hemicryptophyte	crop
Cynodon.dactylon	2	1	4	3	3	3	3.5	geophyte_hemicryptophyte	spontanous
Cynosurus.cristatus	3	1	3	3	3	1	1.5	hemicryptophyte	lawn_meadow_plant
Dactylis.glomerata	3	1	3	4	3	3	4	hemicryptophyte	lawn_meadow_plant
Daphne.mezereum	3	2	4	3	3	3	2	nanophanerophyte	flower_shrub
Datura.stramonium	3	1	3	4	3	3	2.5	therophyte	annual_border_flower
Daucus.carota	2.5	1	4	2	3	3	3	biennial_hapaxanthic_therophyte	lawn_meadow_plant
Deschampsia.cespitosa	4	3	x	3	3	1	3.5	hemicryptophyte	pond_plant
Deutzia.scabra	2.5	1	4	3	3	3		nanophanerophyte	flower_shrub
Dianthus.armeria	2.5	1	3	3	3	3		biennial_hapaxanthic	spontanous
Dianthus.barbatus	3	1	3	3	3	3		hemicryptophyte	perennial_border_flower
Dianthus.carthusianorum	1.5	1	4	2	3	3	4	hemicryptophyte	perennial_border_flower
Dianthus.deltoides	2.5	2	2	3	3	3	1	chamaephyte_herbacious	perennial_border_flower
Dianthus.gratianopolitanus	1	1	5	2	1	5		hemicryptophyte	perennial_border_flower
Dictamnus.albus	1.5	1	4	2	3	3		hemicryptophyte	perennial_border_flower
Digitalis.grandiflora	3	1	3	4	3	3		geophyte_hemicryptophyte	perennial_border_flower
Digitalis.lutea	3	1	3	3	3	3		hemicryptophyte	perennial_border_flower
Digitalis.purpurea	3	1	2	4	3	3		biennial_hapaxanthic_therophyte	annual_border_flower
Digitaria.sanguinalis	2.5	1	3	4	3	3	2	therophyte	spontanous
Diospyros.lotus	3	1	3	3	3	3		phanerophyte	tree
Diplotaxis.tenuifolia	2.5	1	4	4	3	3		hemicryptophyte	crop
Dipsacus.fullonum	3.5	2	4	4	3	1		biennial_hapaxanthic	annual_border_flower
Dipsacus.laciniatus	3.5	2	4	4	3	1		biennial_hapaxanthic	annual_border_flower
Dipsacus.pilosus	4	2	4	4	3	1		biennial_hapaxanthic	spontanous
Dracunculus.vulgaris	2	1	3	3	3	3		geophyte	perennial_border_flower
Dryopteris.filix-mas	3.5	2	3	3	5	3	1	hemicryptophyte	groundcover_structure
Duchesnea.indica	3	1	3	4	3	3		hemicryptophyte	spontanous
Echinacea.purpurea	3	1	3	3	3	3		geophyte	perennial_border_flower
Echinochloa.crus-galli	3.5	3	3	4	3	1	3.5	therophyte	spontanous
Echinops.sphaerocephalus	2	2	4	4	3	1		hemicryptophyte_biennial_hapaxanthic	perennial_border_flower
Echium.vulgare	2	1	3	3	3	3	4	biennial_hapaxanthic_therophyte	perennial_border_flower
Eleocharis.palustris	4.5	3	4	3	5	1	3	geophyte	pond_plant
Elodea.canadensis	5u	1	4	3	-	-		hydrophyte	pond_plant
Elymus.caninus	3.5	2	4	4	3	3	3	hemicryptophyte	spontanous
Elymus.repens	3	3	4	4	1	3	3	geophyte	spontanous
Epilobium.angustifolium	3	1	3	3	3	3	2.5	geophyte_hemicryptophyte	perennial_border_flower
Epilobium.dodonaei	1.5	2	4	3	1	5	4	chamaephyte_herbacious	perennial_border_flower
Epilobium.hirsutum	4	3	4	4	5	1		hemicryptophyte	spontanous
Epilobium.montanum	3	2	4	4	3	3		chamaephyte_hemicryptophyte	spontanous
Epilobium.parviflorum	4	3	4	4	3	1		hemicryptophyte	spontanous
Epilobium.roseum	4	3	4	4	3	1		hemicryptophyte	spontanous
Epilobium.tetragonum.aggr.	3.5	2	3	4	5	1		chamaephyte_hemicryptophyte	spontanous
Epimedium.pinnatum	3	1	3	3	3	3		geophyte	groundcover_structure
Equisetum.arvense	3.5	3	4	3	3	1	4	geophyte	spontanous
Equisetum.telmateia	4.5	3	4	3	3	1		geophyte	spontanous
Eragrostis.minor	1.5	1	3	3	1	5		therophyte	spontanous
Eranthis.hyemalis	3	1	4	3	3	3		geophyte	perennial_border_flower
Erica.carnea	2	1	4	2	5	3	1.5	chamaephyte_woody	perennial_border_flower
Erigeron.annuus	2.5	2	3	4	3	3	3	biennial_hapaxanthic_therophyte	spontanous
Erigeron.karvinskianus	1.5	3	4	2	1	5		chamaephyte_hemicryptophyte	perennial_border_flower
Erinus.alpinus	1.5	1	5	2	1	5		chamaephyte_hemicryptophyte	perennial_border_flower
Erophila.verna	2.5	1	3	2	3	5	1	therophyte	spontanous
Eruca.sativa	2.5	1	3	4	3	3		therophyte	crop
Erysimum.cheiri	2	2	4	3	1	5		chamaephyte_herbacious	perennial_border_flower
Eschscholzia.californica	2	1	3	2	1	5		hemicryptophyte_therophyte	annual_border_flower
Euonymus.europaeus	3.5	3	4	3	3	1	2.5	nanophanerophyte	hedge
Euonymus.japonicus	3	1	3	3	3	3		nanophanerophyte	hedge
Eupatorium.cannabinum	4	3	4	4	3	1		hemicryptophyte	pond_plant
Euphorbia.amygdaloides	3	1	4	3	3	3		chamaephyte_herbacious	perennial_border_flower
Euphorbia.maculata	1.5	2	4	3	3	5		therophyte	spontanous
Euphorbia.characias	1.5	1	4	2	1	5		chamaephyte_woody	perennial_border_flower
Euphorbia.dulcis	3	1	4	3	3	3		geophyte	spontanous
Euphorbia.epithymoides	4	2	5	3	3	1		geophyte_hemicryptophyte	perennial_border_flower
Euphorbia.cyparissias	2	1	4	2	3	3	3	hemicryptophyte	lawn_meadow_plant
Euphorbia.helioscopia	3	1	4	4	3	3	2.5	therophyte	spontanous
Euphorbia.lathyris	2.5	2	4	3	3	3		biennial_hapaxanthic_therophyte	spontanous
Euphorbia.myrsinites	1.5	1	4	2	3	5	5	chamaephyte_herbacious	perennial_border_flower
Euphorbia.palustris	4.5	3	4	3	5	1		hemicryptophyte	pond_plant
Euphorbia.peplus	3	1	4	4	3	3	2	therophyte	spontanous
Euphorbia.verrucosa	2.5	2	4	2	3	3		hemicryptophyte	lawn_meadow_plant
Fagopyrum.esculentum	2.5	1	4	3	3	5		therophyte	groundcover_structure
Fagus.sylvatica	3	1	3	3	3	3	4.5	phanerophyte	tree
Festuca.gigantea	4	3	3	3	5	1	1	hemicryptophyte	spontanous
Festuca.cinerea	1.5	2	4	2	3	3		hemicryptophyte	groundcover_structure
Festuca.ovina.aggr.	2	2	2	2	5	3	3	hemicryptophyte	lawn_meadow_plant
Festuca.arundinacea	4	3	4	4	3	1	5	hemicryptophyte	lawn_meadow_plant
Festuca.rubra.aggr.	3	2	3	3	3	1	2.5	hemicryptophyte	lawn_meadow_plant
Ficus.carica	2	2	3	3	3	3		phanerophyte	crop
Filipendula.ulmaria	4	3	3	4	5	1	2	hemicryptophyte	perennial_border_flower
Filipendula.vulgaris	2.5	3	4	2	3	1	2	hemicryptophyte	perennial_border_flower
Foeniculum.vulgare	2.5	1	4	3	3	3		biennial_hapaxanthic_therophyte	crop
Fragaria.moschata	3.5	3	3	4	3	3	2	hemicryptophyte	perennial_border_flower
Fragaria.vesca	3	1	3	3	3	3	2	hemicryptophyte	spontanous
Frangula.alnus	3.5	3	3	2	5	1	1.5	nanophanerophyte	hedge
Fraxinus.excelsior	3.5	3	4	3	3	1	4	phanerophyte	tree
Fritillaria.meleagris	3.5	3	4	3	3	1		geophyte	perennial_border_flower
Fuchsia.magellanica	3.5	1	3	3	3	3		nanophanerophyte	flower_shrub
Fumaria.officinalis	3	2	4	4	3	3	2.5	therophyte	spontanous
Achillea.filipendulina	3.5	2	4	3	3	3	3	hemicryptophyte	perennial_border_flower
Galanthus.elwesii	3	1	3	3	3	3	1	geophyte	perennial_border_flower
Galanthus.nivalis	3	1	4	3	3	3	1	geophyte	perennial_border_flower
Galeopsis.tetrahit	3	1	3	5	3	1	2.5	therophyte	spontanous
Galinsoga.ciliata	3	2	3	4	3	3	2.5	therophyte	spontanous
Galium.aparine	3	2	3	5	3	1	1.5	therophyte	spontanous
Leucanthemum.vulgare.aggr.	3	2	3	4	3	1	3.5	hemicryptophyte	lawn_meadow_plant
Galium.mollugo.aggr.	3.5	2	3	4	3	1	3	hemicryptophyte	lawn_meadow_plant
Galium.odoratum	3	2	3	3	3	3	1	geophyte	spontanous
Alchemilla.mollis	3	1	3	4	3	3		chamaephyte_herbacious	groundcover_structure
Galium.verum	2.5	3	4	2	3	1	3	hemicryptophyte	lawn_meadow_plant
Gentiana.acaulis	2.5	1	2	2	3	3	1	hemicryptophyte	perennial_border_flower
Geranium.dissectum	3	2	3	3	3	1	2	therophyte	spontanous
Geranium.macrorrhizum	2.5	1	4	3	3	5	3	hemicryptophyte	groundcover_structure
Geranium.nodosum	3	2	3	3	3	1		hemicryptophyte	perennial_border_flower
Geranium.palustre	4	3	4	4	5	1	3	hemicryptophyte	pond_plant
Geranium.phaeum	3.5	1	4	4	3	3	1.5	hemicryptophyte	perennial_border_flower
Geranium.pratense	3	2	4	4	3	1	2.5	hemicryptophyte	lawn_meadow_plant
Geranium.pyrenaicum	3	1	3	3	3	3		hemicryptophyte_therophyte	perennial_border_flower
Geranium.purpureum	1.5	1	3	4	1	5	1	therophyte	spontanous
Geranium.robertianum	3	1	3	4	3	3	1	therophyte	spontanous
Geranium.sanguineum	2	2	4	2	3	3	4	hemicryptophyte	perennial_border_flower
Geranium.sylvaticum	3.5	2	3	4	3	1	1.5	hemicryptophyte	lawn_meadow_plant
Geum.coccineum	4	2	3	4	5	1		hemicryptophyte	perennial_border_flower
Geum.rivale	4	3	3	4	5	1	1.5	hemicryptophyte	pond_plant
Geum.urbanum	3.5	1	3	4	3	1	2	hemicryptophyte	spontanous
Gladiolus.communis	2.5	3	3	2	5	1		geophyte	perennial_border_flower
Glebionis.segetum	3	1	2	4	3	3	1.5	therophyte	annual_border_flower
Glechoma.hederacea	3.5	2	4	3	3	1	1	hemicryptophyte	lawn_meadow_plant
Gleditsia.triacanthos	2.5	3	3	3	3	3		phanerophyte	tree
Glycine.max	3	1	3	3	3	3		therophyte	crop
Gypsophila.paniculata	1.5	1	4	2	3	5		chamaephyte_herbacious	perennial_border_flower
Gypsophila.repens	3.5	2	5	2	1	3		chamaephyte_herbacious	perennial_border_flower
Hedera.helix	3	1	3	3	3	3	1	phanerophyte	groundcover_structure
Helenium.autumnale	3.5	1	3	4	3	3		hemicryptophyte	perennial_border_flower
Helianthemum.ovatum	2	1	4	2	3	3	4	chamaephyte_woody	perennial_border_flower
Helianthus.annuus	3	1	3	4	3	3	3.5	therophyte	annual_border_flower
Helianthus.pauciflorus	2.5	2	3	4	3	3		geophyte	perennial_border_flower
Helianthus.tuberosus	3.5	2	3	4	3	1		geophyte	crop
Helichrysum.italicum	1.5	1	4	2	3	3		chamaephyte_woody	crop
Helictotrichon.pubescens	2.5	1	4	3	3	3	1.5	hemicryptophyte	lawn_meadow_plant
Helleborus.foetidus	2	1	4	3	3	3	2	chamaephyte_herbacious	perennial_border_flower
Helleborus.niger	2.5	1	4	3	3	3		geophyte	perennial_border_flower
Helleborus.orientalis	3	1	3	3	3	3		geophyte	perennial_border_flower
Hemerocallis.fulva	3.5	2	3	4	3	1		geophyte	perennial_border_flower
Hemerocallis.lilio-asphodelus	3.5	2	3	3	3	1		geophyte	perennial_border_flower
Hepatica.nobilis	2	1	4	2	5	3	2	hemicryptophyte	perennial_border_flower
Heracleum.sphondylium	3	1	3	4	3	3	4	hemicryptophyte	lawn_meadow_plant
Herniaria.hirsuta	1.5	1	3	4	3	5		chamaephyte_therophyte	spontanous
Hesperis.matronalis	3.5	3	3	4	3	3		biennial_hapaxanthic_therophyte	annual_border_flower
Heuchera.americana	2	1	3	3	3	3		hemicryptophyte	groundcover_structure
Hibiscus.syriacus	2.5	1	3	3	3	3		nanophanerophyte	flower_shrub
Hibiscus.trionum	3	2	3	3	3	1	3	therophyte	annual_border_flower
Hieracium.aurantiacum	3	2	2	2	3	3		hemicryptophyte	lawn_meadow_plant
Hieracium.piloselloides	2	1	4	2	1	3	1	hemicryptophyte	lawn_meadow_plant
Hieracium.lachenalii	3	1	3	3	5	3		hemicryptophyte	spontanous
Hieracium.murorum	2	1	3	3	5	3	2	hemicryptophyte	spontanous
Hieracium.pilosella	2	1	3	2	3	3	1.5	hemicryptophyte	lawn_meadow_plant
Hippocrepis.emerus	2	2	4	2	1	3		nanophanerophyte	flower_shrub
Hippopha�.rhamnoides	2.5	3	4	2	1	3		phanerophyte	hedge
Hippuris.vulgaris	5	3	4	3	5	1	1	hydrophyte	pond_plant
Holcus.lanatus	3	2	3	3	3	3	3.5	hemicryptophyte	lawn_meadow_plant
Hordeum.murinum	2	1	3	4	3	3		therophyte	spontanous
Hordeum.vulgare	2.5	1	3	3	3	3	3	therophyte	spontanous
Humulus.lupulus	4	3	3	4	3	1		hemicryptophyte	spontanous
Alchemilla.vulgaris.aggr.	3.5	2	3	4	3	1		hemicryptophyte	lawn_meadow_plant
Hyacinthoides.non-scripta	3	1	2	3	3	3		geophyte	perennial_border_flower
Hyacinthus.orientalis	2	1	4	3	3	3		geophyte	perennial_border_flower
Hypericum.androsaemum	3.5	2	3	3	3	1		chamaephyte_woody	perennial_border_flower
Hypericum.calycinum	3	1	3	3	3	3		chamaephyte_woody	groundcover_structure
Hypericum.perforatum	3	2	3	3	3	1	2.5	hemicryptophyte	lawn_meadow_plant
Hypericum.tetrapterum	4	3	3	3	5	1	2	hemicryptophyte	spontanous
Hypochaeris.radicata	2.5	2	3	2	3	3	3	hemicryptophyte	lawn_meadow_plant
Hyssopus.officinalis	1	1	4	2	1	3		chamaephyte_woody	crop
Alisma.plantago-aquatica	5	3	3	3	1	1	1	geophyte	pond_plant
Iberis.sempervirens	1.5	1	4	3	1	5		chamaephyte_woody	perennial_border_flower
Alliaria.petiolata	3.5	1	4	5	3	3		hemicryptophyte_therophyte	spontanous
Iberis.umbellata	1.5	1	3	4	3	3		therophyte	annual_border_flower
Ilex.aquifolium	2.5	1	3	3	3	3	3	phanerophyte	hedge
Impatiens.balfourii	3.5	3	4	4	3	1		therophyte	spontanous
Impatiens.balsamina	2.5	1	3	4	5	3		therophyte	annual_border_flower
Impatiens.parviflora	3	3	3	4	3	1		therophyte	spontanous
Inula.conyzae	2.5	1	4	3	3	3		hemicryptophyte_biennial_hapaxanthic	lawn_meadow_plant
Inula.ensifolia	1.5	1	4	2	3	3		hemicryptophyte	perennial_border_flower
Inula.helenium	3.5	2	3	4	3	1		hemicryptophyte	perennial_border_flower
Ipomoea.purpurea	3.5	2	3	3	3	3		therophyte	annual_border_flower
Iris.foetidissima	2	1	3	3	3	5		hemicryptophyte	perennial_border_flower
Iris.x.germanica	2	1	4	3	3	3		hemicryptophyte	perennial_border_flower
Iris.pseudacorus	4.5	3	3	4	5	1	1.5	hemicryptophyte	pond_plant
Iris.sibirica	4	3	4	2	5	1	2.5	geophyte_hemicryptophyte	pond_plant
Isatis.tinctoria	1.5	1	4	2	3	5		biennial_hapaxanthic_therophyte	annual_border_flower
Jasminum.nudiflorum	2	1	3	2	3	3		nanophanerophyte	flower_shrub
Juglans.regia	2.5	1	4	4	3	3	4.5	phanerophyte	crop
Achillea.millefolium.aggr.	2	1	3	3	3	3	2.5	chamaephyte_hemicryptophyte	lawn_meadow_plant
Allium.cepa	2.5	2	4	4	3	3		geophyte	crop
Allium.fistulosum	2.5	1	4	3	3	3		geophyte	crop
Juncus.effusus	4	3	2	4	3	1	2.5	hemicryptophyte	spontanous
Juncus.inflexus	4	3	4	4	3	1	2.5	hemicryptophyte	spontanous
Juncus.subnodulosus	4	3	4	4	5	1		geophyte	spontanous
Juncus.tenuis	3.5	3	2	4	3	1		hemicryptophyte	spontanous
Juniperus.communis	2	2	3	2	3	1	4.5	phanerophyte	tree
Kerria.japonica	3	1	3	3	3	3		nanophanerophyte	flower_shrub
Kickxia.spuria	3	2	4	3	3	3	1.5	therophyte	spontanous
Knautia.arvensis	2.5	1	3	3	3	3	3.5	hemicryptophyte	lawn_meadow_plant
Knautia.dipsacifolia	3.5	1	3	3	3	3	3	hemicryptophyte	perennial_border_flower
Kolkwitzia.amabilis	3	1	3	3	3	3		nanophanerophyte	flower_shrub
Allium.neapolitanum	2	3	3	4	3	1		geophyte	perennial_border_flower
Laburnum.anagyroides	2.5	1	4	3	3	3		phanerophyte	flower_shrub
Allium.nigrum	2	1	3	3	3	3		geophyte	perennial_border_flower
Lactuca.sativa	3	1	3	4	3	3		therophyte	crop
Lactuca.serriola	2	1	4	4	3	3	3.5	biennial_hapaxanthic_therophyte	spontanous
Lamium.album	3	1	3	5	3	3		hemicryptophyte	perennial_border_flower
Lamium.argentatum	3.5	1	3	3	3	3		chamaephyte_herbacious	groundcover_structure
Lamium.maculatum	3.5	1	3	5	3	3	1	hemicryptophyte	spontanous
Allium.carinatum	2.5	3	4	2	3	1		geophyte	perennial_border_flower
Lamium.purpureum	3	1	4	4	3	3	1	biennial_hapaxanthic_therophyte	spontanous
Lapsana.communis	3.5	1	3	4	3	3	1.5	hemicryptophyte_therophyte	spontanous
Larix.decidua	3	1	2	2	3	3	4.5	phanerophyte	tree
Lathyrus.pratensis	3.5	2	3	3	3	1	2.5	geophyte	lawn_meadow_plant
Lathyrus.latifolius	2.5	2	4	3	3	3		geophyte	perennial_border_flower
Lathyrus.vernus	2.5	2	4	2	3	1	3	geophyte	perennial_border_flower
Laurus.nobilis	2	1	3	2	3	3		phanerophyte	crop
Lavandula.angustifolia	1.5	1	3	2	3	3		chamaephyte_woody	perennial_border_flower
Lavatera.trimestris	2	1	3	3	3	3		therophyte	annual_border_flower
Lemna.minor	5v	1	3	3	-	-	1	pleustophyte	pond_plant
Allium.porrum	3	2	3	4	3	3		geophyte	crop
Lemna.trisulca	5u	1	4	3	-	-	1	pleustophyte	pond_plant
Leontodon.hispidus	2.5	2	4	3	3	1	1.5	hemicryptophyte	lawn_meadow_plant
Leontopodium.alpinum	2	1	4	2	3	3		hemicryptophyte	perennial_border_flower
Leonurus.cardiaca	2.5	1	4	5	3	3		hemicryptophyte	perennial_border_flower
Lepidium.latifolium	3	3	3	5	3	1		hemicryptophyte	crop
Lepidium.sativum	2.5	1	3	4	3	3		therophyte	crop
Lepidium.virginicum	2	1	3	4	3	3		biennial_hapaxanthic_therophyte	spontanous
Allium.schoenoprasum	4	3	4	3	3	1	1	geophyte	crop
Leucojum.aestivum	4	3	4	4	3	1	1.5	geophyte	perennial_border_flower
Leucojum.vernum	3.5	2	3	4	3	1	1	geophyte	perennial_border_flower
Levisticum.officinale	3	1	3	3	3	1		biennial_hapaxanthic	crop
Ligustrum.ovalifolium	2.5	1	4	3	3	3		nanophanerophyte	hedge
Ligustrum.vulgare	2.5	3	4	3	3	3	3	nanophanerophyte	hedge
Lilium.martagon	3	2	4	3	3	1		geophyte	perennial_border_flower
Linaria.purpurea	2.5	1	4	3	3	3		hemicryptophyte	perennial_border_flower
Linaria.vulgaris	2	1	3	4	3	3	2.5	geophyte_hemicryptophyte	spontanous
Allium.ursinum	4	2	4	3	3	1	2	geophyte	spontanous
Linum.usitatissimum	2.5	1	4	3	3	3		therophyte	annual_border_flower
Liriodendron.tulipifera	3	1	3	3	3	3		phanerophyte	tree
Allium.vineale	2.5	2	3	3	3	1	3	geophyte	spontanous
Lobelia.erinus	3	1	3	3	3	1		hemicryptophyte_therophyte	annual_border_flower
Lobularia.maritima	1.5	1	3	2	3	3		hemicryptophyte_therophyte	annual_border_flower
Lolium.perenne	3	3	3	4	3	1	2.5	hemicryptophyte	lawn_meadow_plant
Lonicera.caprifolium	3	1	4	3	3	3		nanophanerophyte	climber
Lonicera.henryi	3	1	3	3	3	3		phanerophyte	climber
Lonicera.japonica	3	1	3	4	3	3		phanerophyte	climber
Lonicera.periclymenum	3	1	2	3	3	3		nanophanerophyte	climber
Lonicera.pileata	3	1	3	3	3	3		chamaephyte_woody	groundcover_structure
Lonicera.xylosteum	3	1	4	3	3	3	3.5	nanophanerophyte	hedge
Lotus.corniculatus	2.5	1	3	3	3	1	4	hemicryptophyte	lawn_meadow_plant
Lunaria.annua	3	3	3	4	3	3		therophyte	annual_border_flower
Lunaria.rediviva	3.5	2	4	4	3	3	1	hemicryptophyte	perennial_border_flower
Lupinus.polyphyllus	3	1	2	3	3	3		hemicryptophyte	perennial_border_flower
Luzula.campestris	2.5	2	2	2	5	1	1	hemicryptophyte	lawn_meadow_plant
Luzula.nivea	2.5	1	2	2	5	3	1	hemicryptophyte	groundcover_structure
Luzula.sylvatica	3.5	1	2	2	5	1	3	hemicryptophyte	groundcover_structure
Lycium.barbarum	2	1	3	3	3	3		nanophanerophyte	crop
Lycopersicon.esculentum	2.5	1	3	5	3	3		therophyte	crop
Lysimachia.nummularia	3.5	1	3	4	3	1	1.5	hemicryptophyte	spontanous
Lysimachia.punctata	3.5	2	3	4	5	1		hemicryptophyte	perennial_border_flower
Lysimachia.vulgaris	4	3	2	3	5	1	2.5	hemicryptophyte	pond_plant
Lythrum.salicaria	4	3	3	3	3	1	2.5	hemicryptophyte	pond_plant
Mahonia.aquifolium	2.5	1	3	3	3	3		nanophanerophyte	flower_shrub
Alopecurus.pratensis	3.5	2	3	4	3	1	2.5	hemicryptophyte	lawn_meadow_plant
Malus.domestica	3	1	3	3	3	3	3	phanerophyte	crop
Malva.alcea	2.5	1	4	4	3	3		hemicryptophyte	perennial_border_flower
Malva.moschata	2	1	4	3	3	3	4	hemicryptophyte	perennial_border_flower
Malva.neglecta	2.5	2	3	5	3	1		biennial_hapaxanthic_therophyte	spontanous
Malva.sylvestris	2.5	2	4	4	3	3	4	biennial_hapaxanthic_therophyte	spontanous
Malva.verticillata	3	1	3	4	3	3		therophyte	annual_border_flower
Matricaria.chamomilla	3	2	4	4	3	1	2.5	therophyte	spontanous
Matricaria.discoidea	3	3	4	4	3	1	1.5	biennial_hapaxanthic_therophyte	spontanous
Matteuccia.struthiopteris	3.5	2	3	4	5	1		hemicryptophyte	groundcover_structure
Matthiola.incana	1.5	1	5	1	1	5		chamaephyte_herbacious	perennial_border_flower
Meconopsis.cambrica	3	1	4	3	3	3		hemicryptophyte_therophyte	annual_border_flower
Medicago.lupulina	2	1	4	3	3	3	2	hemicryptophyte_therophyte	lawn_meadow_plant
Medicago.sativa	2	1	4	3	3	3	3	hemicryptophyte	lawn_meadow_plant
Melampyrum.arvense	2	1	4	3	3	3	1.5	therophyte	annual_border_flower
Althaea.officinalis	4	3	4	4	3	5		hemicryptophyte	perennial_border_flower
Melica.nutans	2.5	2	4	3	3	3	2	hemicryptophyte	groundcover_structure
Melilotus.albus	2.5	2	4	3	3	3	2.5	biennial_hapaxanthic_therophyte	spontanous
Melilotus.officinalis	3	2	4	3	3	3	3	biennial_hapaxanthic_therophyte	spontanous
Melissa.officinalis	3	1	4	4	3	3		geophyte_hemicryptophyte	crop
Melittis.melissophyllum	2.5	2	4	2	3	3	2	geophyte_hemicryptophyte	perennial_border_flower
Mentha.aquatica	4.5	3	3	3	5	1		geophyte_hemicryptophyte	pond_plant
Mentha.longifolia	4	3	4	4	3	1	2.5	geophyte_hemicryptophyte	spontanous
Mentha.x.piperita	3.5	2	4	4	3	1		hemicryptophyte	crop
Mentha.spicata	3.5	2	3	4	3	1		geophyte_hemicryptophyte	crop
Mentha.suaveolens	4	3	2	4	3	1		geophyte_hemicryptophyte	crop
Menyanthes.trifoliata	4.5	3	3	2	5	1	2.5	geophyte	pond_plant
Mercurialis.perennis	3.5	1	4	3	3	3	2	geophyte	spontanous
Mespilus.germanica	2	1	3	3	3	3		nanophanerophyte	crop
Mirabilis.jalapa	2	1	3	3	3	3		hemicryptophyte_therophyte	perennial_border_flower
Miscanthus.sinensis	3	1	3	4	3	3		hemicryptophyte	groundcover_structure
Moehringia.trinervia	3	1	2	3	3	3	1	hemicryptophyte_therophyte	spontanous
Molinia.caerulea	4	3	3	2	5	1	2.5	hemicryptophyte	pond_plant
Morus.nigra	3	1	4	3	3	3		phanerophyte	crop
Muscari.armeniacum	2.5	1	3	3	3	1	1	geophyte	perennial_border_flower
Mycelis.muralis	3.5	1	4	4	5	1	2	hemicryptophyte	spontanous
Myosotis.arvensis	2	1	3	3	3	3	1.5	biennial_hapaxanthic_therophyte	spontanous
Myosotis.sylvatica	3.5	3	3	3	5	1	1	biennial_hapaxanthic_therophyte	annual_border_flower
Myriophyllum.spicatum	5	1	4	4	3	1	1.5	hydrophyte	pond_plant
Myrrhis.odorata	3	1	4	4	5	1		hemicryptophyte	crop
Narcissus.jonquilla	3	1	3	3	3	3		geophyte	perennial_border_flower
Narcissus.po�ticus	3	2	3	4	3	3		geophyte	perennial_border_flower
Narcissus.pseudonarcissus	3	1	3	2	3	1		geophyte	perennial_border_flower
Narcissus.tazetta	3	3	3	3	3	1		geophyte	perennial_border_flower
Nerium.oleander	3	3	3	2	3	3		nanophanerophyte	flower_shrub
Amaranthus.blitum	2.5	1	3	4	5	3	2.5	therophyte	spontanous
Nicotiana.tabacum	3	1	3	4	3	3		therophyte	crop
Nigella.damascena	2	1	4	3	3	3		therophyte	annual_border_flower
Nymphaea.alba	5v	1	3	3	5	1	1.5	hydrophyte	pond_plant
Nymphoides.peltata	5v	1	4	3	5	1		hydrophyte	pond_plant
Ocimum.basilicum	3.5	1	3	3	3	3		therophyte	crop
Oenothera.biennis.aggr.	2	1	4	3	3	3		biennial_hapaxanthic_therophyte	spontanous
Oenothera.parviflora	2	1	3	3	3	3	3.5	biennial_hapaxanthic_therophyte	spontanous
Olea.europaea	2	1	3	2	3	3		phanerophyte	tree
Amaranthus.caudatus	2.5	1	4	4	3	3		therophyte	annual_border_flower
Onobrychis.viciifolia	2	1	4	2	3	3	3	hemicryptophyte	lawn_meadow_plant
Amaranthus.hypochondriacus	2.5	1	4	4	3	3		therophyte	spontanous
Amaranthus.retroflexus	2.5	2	3	4	3	1	3.5	therophyte	spontanous
Opuntia.engelmannii	1	1	3	2	3	5		chamaephyte_herbacious	perennial_border_flower
Opuntia.humifusa	1	2	3	2	3	3		chamaephyte_herbacious	perennial_border_flower
Origanum.majorana	2	1	3	3	3	3		chamaephyte_therophyte	crop
Origanum.vulgare	2	1	4	3	3	3	3	chamaephyte_hemicryptophyte	crop
Orlaya.grandiflora	1	1	4	3	3	3	2.5	therophyte	annual_border_flower
Amelanchier.lamarckii	3.5	1	2	3	3	3		nanophanerophyte	flower_shrub
Ornithogalum.umbellatum	3	2	4	4	3	1	1	geophyte	perennial_border_flower
Orobanche.hederae	2	1	3	3	3	3	1	biennial_hapaxanthic	spontanous
Amelanchier.ovalis	1	2	5	2	1	5		nanophanerophyte	flower_shrub
Osmunda.regalis	4	3	2	3	5	1		geophyte_hemicryptophyte	pond_plant
Oxalis.corniculata	2	1	3	4	3	3		biennial_hapaxanthic_therophyte	spontanous
Oxalis.stricta	3	2	3	4	3	1	1.5	therophyte	spontanous
Oxalis.debilis	2.5	1	3	4	3	3		geophyte	perennial_border_flower
Pachysandra.terminalis	3	1	3	3	3	3		chamaephyte_woody	groundcover_structure
Paeonia.officinalis	2	1	4	3	3	3		geophyte	perennial_border_flower
Panicum.capillare.aggr.	2	1	3	4	3	3	2	therophyte	spontanous
Panicum.miliaceum	2	1	3	4	3	3	3	therophyte	crop
Papaver.croceum	2	1	3	3	1	5		hemicryptophyte	perennial_border_flower
Papaver.dubium	2	1	3	3	3	3	2	therophyte	spontanous
Papaver.rhoeas	2	1	4	3	3	3	3	therophyte	annual_border_flower
Papaver.somniferum	2.5	1	3	4	3	3		therophyte	annual_border_flower
Anagallis.arvensis	3	1	3	3	3	3	1.5	therophyte	spontanous
Parthenocissus.quinquefolia	2.5	1	3	3	3	3		phanerophyte	climber
Parthenocissus.tricuspidata	3	1	3	3	3	3		phanerophyte	climber
Pastinaca.sativa	2.5	2	4	4	3	1		biennial_hapaxanthic_therophyte	perennial_border_flower
Pennisetum.alopecuroides	2	1	3	4	3	3		hemicryptophyte	groundcover_structure
Petasites.albus	4	3	3	4	3	1	2	geophyte	pond_plant
Petrorhagia.saxifraga	1.5	1	4	2	1	5	3	chamaephyte_herbacious	perennial_border_flower
Petroselinum.crispum	2.5	1	3	4	3	3		biennial_hapaxanthic	crop
Phacelia.tanacetifolia	2	1	3	4	3	3		therophyte	groundcover_structure
Phalaris.arundinacea	4^	3	4	4	3	1	3.5	geophyte	groundcover_structure
Phalaris.canariensis	2	2	3	3	1	3		therophyte	spontanous
Phaseolus.vulgaris	3	1	4	3	3	3		therophyte	crop
Philadelphus.coronarius	3.5	2	4	3	3	3		nanophanerophyte	flower_shrub
Phleum.pratense	3	2	3	4	3	3	2.5	hemicryptophyte	lawn_meadow_plant
Anchusa.officinalis	2	1	4	4	3	3	4	hemicryptophyte_biennial_hapaxanthic	annual_border_flower
Phlomis.russeliana	2	1	4	3	3	3		chamaephyte_herbacious	perennial_border_flower
Phlox.paniculata	3	1	3	3	3	3		geophyte	perennial_border_flower
Phyllitis.scolopendrium	3.5	1	4	3	3	5		hemicryptophyte	groundcover_structure
Physalis.alkekengi	3	2	4	4	3	1		geophyte	perennial_border_flower
Physalis.peruviana	3	1	3	4	3	3		therophyte	crop
Physostegia.virginiana	3.5	3	3	3	5	3		hemicryptophyte	perennial_border_flower
Picea.abies	3	1	x	3	5	3	4.5	phanerophyte	tree
Picris.hieracioides	2.5	1	4	3	3	3	3.5	hemicryptophyte_biennial_hapaxanthic	lawn_meadow_plant
Pimpinella.major	3.5	1	3	4	3	3	3.5	hemicryptophyte	lawn_meadow_plant
Pimpinella.saxifraga	2	1	3	2	3	3	5	hemicryptophyte	lawn_meadow_plant
Pinus.cembra	3	1	2	2	5	3	2.5	phanerophyte	tree
Pinus.mugo	2.5	2	x	2	1	3	2.5	nanophanerophyte	tree
Pinus.strobus	3	1	x	2	3	3	4	phanerophyte	tree
Pinus.sylvestris	x	3	x	2	x	x	5	phanerophyte	tree
Pisum.sativum	2.5	1	4	3	3	3		therophyte	crop
Plantago.coronopus	3	3	3	3	3	3		hemicryptophyte_therophyte	crop
Plantago.lanceolata	2.5	2	3	3	3	3	2.5	hemicryptophyte	lawn_meadow_plant
Plantago.intermedia	4	3	3	4	3	1	1.5	biennial_hapaxanthic_therophyte	spontanous
Plantago.major	3	3	3	4	3	1	2.5	hemicryptophyte	spontanous
Plantago.media	2	1	4	3	3	3	3	hemicryptophyte	lawn_meadow_plant
Poa.annua	3	2	3	4	3	1	1.5	hemicryptophyte_therophyte	spontanous
Poa.compressa	1.5	3	4	4	1	3	1.5	geophyte_hemicryptophyte	spontanous
Poa.nemoralis	2.5	1	3	3	3	3	1	hemicryptophyte	spontanous
Poa.pratensis.aggr.	3.5	1	3	4	3	1	2.5	hemicryptophyte	lawn_meadow_plant
Poa.trivialis	3.5	3	4	4	3	1	2.5	hemicryptophyte	lawn_meadow_plant
Polemonium.caeruleum	3	1	3	4	3	3		hemicryptophyte	perennial_border_flower
Polygonatum.multiflorum	3	1	4	3	3	3	2	geophyte	perennial_border_flower
Polygonum.aviculare.aggr.	3.5	1	3	4	3	3	2.5	therophyte	spontanous
Polygonum.bistorta	4	2	3	4	5	1	2.5	hemicryptophyte	spontanous
Polygonum.persicaria	3	2	3	4	3	1	2.5	therophyte	spontanous
Androsace.septentrionalis	1	1	2	3	3	3		therophyte	annual_border_flower
Polystichum.setiferum	3.5	1	2	2	5	3		hemicryptophyte	groundcover_structure
Pontederia.cordata	5	3	3	3	3	1		geophyte	pond_plant
Populus.nigra	4	3	4	4	3	1	3.5	phanerophyte	tree
Portulaca.oleracea	2.5	2	4	4	3	1	1.5	therophyte	spontanous
Potamogeton.natans	5v	2	3	3	3	1	1	hydrophyte	pond_plant
Potentilla.anserina	3	3	3	4	3	1	2	hemicryptophyte	spontanous
Potentilla.argentea	1.5	2	3	2	1	1	3	hemicryptophyte	lawn_meadow_plant
Potentilla.fruticosa	2.5	1	4	2	3	3		nanophanerophyte	flower_shrub
Potentilla.recta	2	2	4	3	3	3		hemicryptophyte	perennial_border_flower
Potentilla.reptans	3	3	4	4	3	1	2.5	hemicryptophyte	spontanous
Anemone.blanda	3	1	3	3	3	3		geophyte	perennial_border_flower
Potentilla.sterilis	3	1	3	3	3	3	2	hemicryptophyte	spontanous
Anemone.coronaria	1.5	1	3	3	3	3		geophyte	perennial_border_flower
Potentilla.verna.aggr.	1.5	1	3	2	1	5		chamaephyte_herbacious	lawn_meadow_plant
Primula.acaulis	3	1	4	3	3	3	1	hemicryptophyte	lawn_meadow_plant
Primula.elatior	3.5	1	4	3	3	3	1.5	hemicryptophyte	lawn_meadow_plant
Anemone.nemorosa	3	1	x	3	3	3	1	geophyte	spontanous
Primula.veris	2.5	3	4	2	5	1	1.5	hemicryptophyte	lawn_meadow_plant
Prunella.grandiflora	2	3	4	2	3	1	2.5	hemicryptophyte	perennial_border_flower
Prunella.vulgaris	3.5	1	3	3	3	3	1	hemicryptophyte	lawn_meadow_plant
Prunus.armeniaca	2	1	4	3	3	3		phanerophyte	crop
Prunus.avium	3.5	1	3	3	3	3	4.5	phanerophyte	crop
Prunus.cerasifera	2.5	1	3	3	3	3		phanerophyte	crop
Anemone.sylvestris	2	1	5	3	3	3		hemicryptophyte	perennial_border_flower
Prunus.cerasus	3	1	3	3	3	3		phanerophyte	crop
Prunus.domestica	3	2	4	3	3	3		phanerophyte	crop
Prunus.dulcis	1	1	3	3	3	3		phanerophyte	tree
Prunus.laurocerasus	2.5	1	3	3	3	3		phanerophyte	hedge
Prunus.padus	3.5	3	3	3	3	1	3.5	phanerophyte	hedge
Prunus.persica	2	1	4	3	3	3		phanerophyte	crop
Prunus.spinosa	2.5	1	3	3	3	3	4	nanophanerophyte	hedge
Anethum.graveolens	2	2	3	3	3	1		therophyte	crop
Pseudolysimachion.spicatum	1.5	1	4	2	3	3	1	hemicryptophyte	perennial_border_flower
Pseudosasa.japonica	3	1	3	4	3	3		nanophanerophyte	hedge
Angelica.archangelica	4.5	2	3	4	3	1		biennial_hapaxanthic	annual_border_flower
Pulmonaria.obscura	3.5	1	4	3	5	3	3	hemicryptophyte	perennial_border_flower
Pulmonaria.officinalis	3.5	1	4	3	5	3	2	hemicryptophyte	perennial_border_flower
Angelica.sylvestris	4	3	3	3	3	1	2.5	biennial_hapaxanthic	pond_plant
Pulsatilla.vulgaris	1.5	1	4	2	3	3	1.5	hemicryptophyte	perennial_border_flower
Punica.granatum	2	1	3	2	3	5		nanophanerophyte	flower_shrub
Pyracantha.coccinea	3	3	3	3	3	3		nanophanerophyte	hedge
Pyrus.communis	2.5	2	3	3	3	3	4	phanerophyte	crop
Quercus.robur	3.5	3	3	3	3	1	4.5	phanerophyte	tree
Ranunculus.friesianus	3	2	3	4	3	1		hemicryptophyte	lawn_meadow_plant
Ranunculus.auricomus.aggr.	3.5	3	3	3	3	1	1.5	hemicryptophyte	spontanous
Achillea.ptarmica	4	3	2	3	5	1	2.5	hemicryptophyte	perennial_border_flower
Ranunculus.bulbosus	2	1	4	2	3	3	1.5	hemicryptophyte	lawn_meadow_plant
Ranunculus.ficaria	3.5	3	4	4	3	1	1	geophyte	spontanous
Ranunculus.gramineus	1	1	4	2	3	3		hemicryptophyte	lawn_meadow_plant
Ranunculus.lingua	4.5	3	3	3	5	1	1	geophyte	pond_plant
Ranunculus.repens	3.5	3	3	4	3	1	1.5	hemicryptophyte	spontanous
Raphanus.sativus	3	1	3	4	3	3		therophyte	crop
Reseda.lutea	2	1	4	4	1	5	3	biennial_hapaxanthic	annual_border_flower
Anthemis.tinctoria	1.5	1	3	2	3	3	2	chamaephyte_therophyte	annual_border_flower
Rheum.rhabarbarum	3.5	2	3	5	3	1		geophyte	crop
Rhodiola.rosea	3.5	1	3	2	3	3		hemicryptophyte	perennial_border_flower
Rhododendron.luteum	3	1	3	3	3	3		nanophanerophyte	flower_shrub
Rhus.typhina	2	1	3	3	3	3		phanerophyte	hedge
Anthericum.ramosum	2	3	4	2	3	1	2	hemicryptophyte	perennial_border_flower
Ribes.alpinum	3	1	4	3	3	3		nanophanerophyte	hedge
Ribes.aureum	3	3	3	3	3	3		nanophanerophyte	crop
Ribes.nigrum	4	3	2	4	5	1		nanophanerophyte	crop
Ribes.rubrum	3.5	2	3	4	3	1		nanophanerophyte	crop
Ribes.sanguineum	3.5	2	3	3	3	3		nanophanerophyte	flower_shrub
Ribes.uva-crispa	3	2	3	4	3	1		nanophanerophyte	crop
Ricinus.communis	2.5	1	3	4	3	3		therophyte	annual_border_flower
Robinia.pseudoacacia	2.5	1	3	4	3	3	4.5	phanerophyte	tree
Rodgersia.podophylla	3.5	1	3	4	3	3		geophyte	groundcover_structure
Rorippa.sylvestris	3.5	3	4	4	3	1	3.5	hemicryptophyte	spontanous
Rosa.arvensis	3	2	4	3	3	3		nanophanerophyte	flower_shrub
Rosa.canina	2.5	1	3	3	3	3		nanophanerophyte	flower_shrub
Anthoxanthum.odoratum	3	1	2	2	5	3	1.5	hemicryptophyte	lawn_meadow_plant
Rosa.glauca	2	1	3	3	1	5	3	nanophanerophyte	flower_shrub
Rosa.multiflora	2	1	3	3	3	3		phanerophyte	flower_shrub
Rosa.pendulina	3.5	2	4	3	3	3		nanophanerophyte	flower_shrub
Acanthus.mollis	2.5	1	3	4	3	3	3	hemicryptophyte	perennial_border_flower
Rosa.rubiginosa.aggr.	2.5	2	4	3	3	3	4	nanophanerophyte	flower_shrub
Rosa.rugosa	2	1	4	3	3	3		nanophanerophyte	flower_shrub
Rosa.spinosissima	2	1	4	2	3	5		nanophanerophyte	flower_shrub
Rosmarinus.officinalis	1.5	1	4	2	3	3		nanophanerophyte	crop
Rubus.caesius	3.5	3	4	4	3	1	3.5	chamaephyte_hemicryptophyte	spontanous
Rubus.armeniacus	2.5	1	3	4	3	3		nanophanerophyte_hemicryptophyte	crop
Rubus.idaeus	3	2	3	4	3	3	3	nanophanerophyte_hemicryptophyte	crop
Rubus.phoenicolasius	3.5	2	3	4	3	1		nanophanerophyte_hemicryptophyte	crop
Rudbeckia.hirta	3	2	4	4	3	3		hemicryptophyte_therophyte	perennial_border_flower
Rudbeckia.laciniata	3.5	3	4	4	3	1		geophyte	perennial_border_flower
Rumex.acetosa	3	2	3	4	3	3	3.5	hemicryptophyte	lawn_meadow_plant
Anthyllis.carpatica	2	2	4	2	3	3	3	hemicryptophyte	lawn_meadow_plant
Rumex.obtusifolius	3	2	3	5	3	1	4	hemicryptophyte	lawn_meadow_plant
Rumex.sanguineus	4	3	4	4	3	1		hemicryptophyte	crop
Ruscus.aculeatus	2.5	1	4	2	3	3		chamaephyte_woody	hedge
Ruta.graveolens	1.5	1	4	3	3	5		chamaephyte_woody	crop
Sagina.procumbens	3.5	3	3	3	3	3	1	hemicryptophyte	spontanous
Sagittaria.latifolia	5	3	4	4	5	1		geophyte	pond_plant
Salix.caprea	3	3	3	3	3	1	4.5	phanerophyte	spontanous
Acinos.arvensis	1	1	4	1	1	5	2	chamaephyte_therophyte	lawn_meadow_plant
Salix.purpurea	3.5	3	4	3	1	1	3.5	nanophanerophyte	flower_shrub
Salvia.glutinosa	3.5	2	4	4	3	3		hemicryptophyte	perennial_border_flower
Salvia.officinalis	1	1	5	2	1	5	3	chamaephyte_woody	crop
Salvia.pratensis	2	1	4	2	3	3	4	hemicryptophyte	lawn_meadow_plant
Salvia.sclarea	1	1	3	3	3	3		biennial_hapaxanthic	annual_border_flower
Salvia.sylvestris	1.5	1	4	4	3	3	4	hemicryptophyte	perennial_border_flower
Salvia.verticillata	2	1	4	4	3	3	4	hemicryptophyte	perennial_border_flower
Sambucus.nigra	3.5	2	4	4	3	1	4.5	phanerophyte	flower_shrub
Antirrhinum.majus	2	1	4	3	1	5		chamaephyte_herbacious	perennial_border_flower
Sanguisorba.minor.aggr.	2	1	3	3	3	3		hemicryptophyte	lawn_meadow_plant
Sanguisorba.officinalis	3.5	3	3	4	5	1	3	hemicryptophyte	pond_plant
Santolina.chamaecyparissus	2	1	3	2	1	5		chamaephyte_woody	perennial_border_flower
Sanvitalia.procumbens	2.5	1	3	3	3	3		therophyte	annual_border_flower
Saponaria.ocymoides	2	1	4	2	1	3	3	chamaephyte_herbacious	perennial_border_flower
Saponaria.officinalis	2.5	2	4	4	3	3		hemicryptophyte	perennial_border_flower
Sarracenia.purpurea	4.5	2	2	2	5	1		hemicryptophyte	pond_plant
Satureja.hortensis	1.5	1	3	4	1	3		therophyte	crop
Satureja.montana	1.5	1	4	2	1	3		chamaephyte_woody	crop
Saxifraga.paniculata	2	1	4	2	1	5	1.5	chamaephyte_herbacious	perennial_border_flower
Apium.graveolens	4	2	4	4	5	1		biennial_hapaxanthic_therophyte	crop
Saxifraga.stolonifera	3	1	3	3	3	3		hemicryptophyte	groundcover_structure
Saxifraga.tridactylites	2	1	4	2	1	5	1	therophyte	spontanous
Saxifraga.umbrosa	3.5	1	2	3	3	3		chamaephyte_herbacious	groundcover_structure
Scabiosa.columbaria	2	1	4	2	3	3	3.5	hemicryptophyte	lawn_meadow_plant
Scabiosa.ochroleuca	2	1	4	2	3	3	3.5	hemicryptophyte	perennial_border_flower
Schoenoplectus.lacustris	5	2	4	3	3	1	2	geophyte	pond_plant
Schoenoplectus.mucronatus	5	3	3	4	5	1		hemicryptophyte	pond_plant
Scilla.siberica	3	1	3	3	3	3		geophyte	perennial_border_flower
Scorzonera.hispanica	2	2	4	3	3	1		therophyte	crop
Scrophularia.nodosa	3.5	2	3	4	5	1	1	hemicryptophyte	spontanous
Scutellaria.altissima	3	1	3	4	3	3		geophyte	perennial_border_flower
Securigera.varia	2.5	2	4	2	1	3	3	hemicryptophyte	lawn_meadow_plant
Sedum.acre	1	3	3	2	1	5	1	chamaephyte_herbacious	perennial_border_flower
Sedum.album	1	3	4	2	1	5		chamaephyte_herbacious	perennial_border_flower
Sedum.hispanicum	2.5	3	3	3	3	5		therophyte	spontanous
Sedum.rupestre.aggr.	1.5	3	3	2	3	3		chamaephyte_herbacious	perennial_border_flower
Sedum.sexangulare	1.5	3	4	3	1	5	1	chamaephyte_herbacious	spontanous
Sedum.spurium	2	3	3	3	3	5		chamaephyte_herbacious	groundcover_structure
Sedum.telephium	2	3	3	3	1	5		hemicryptophyte	perennial_border_flower
Sempervivum.arachnoideum	1	1	2	1	1	5	1	chamaephyte_herbacious	perennial_border_flower
Sempervivum.montanum	2	1	2	2	3	5	4	chamaephyte_herbacious	perennial_border_flower
Aquilegia.vulgaris	3	1	4	3	3	3		hemicryptophyte	perennial_border_flower
Sempervivum.tectorum	2	1	3	2	1	5		chamaephyte_herbacious	perennial_border_flower
Arabidopsis.thaliana	2	1	3	3	3	5	1.5	therophyte	spontanous
Senecio.cineraria	1.5	1	4	3	3	5		chamaephyte_therophyte	annual_border_flower
Senecio.jacobaea	3	3	3	3	3	1	2.5	hemicryptophyte_biennial_hapaxanthic	perennial_border_flower
Arabis.caucasica	2	1	5	2	1	5	1	chamaephyte_herbacious	perennial_border_flower
Senecio.vulgaris	3	1	4	4	3	3	1.5	therophyte	spontanous
Setaria.pumila	2	1	3	4	3	3	2.5	therophyte	spontanous
Setaria.italica	2	1	4	4	3	3		therophyte	spontanous
Setaria.verticillata	2.5	1	3	4	3	3	2.5	therophyte	spontanous
Setaria.viridis	2.5	1	4	4	3	3	1.5	therophyte	spontanous
Sherardia.arvensis	2.5	2	4	3	3	3	1.5	therophyte	spontanous
Silene.armeria	2	1	3	2	3	3	1.5	biennial_hapaxanthic_therophyte	annual_border_flower
Silene.coronaria	2.5	1	3	3	3	3	1.5	hemicryptophyte_therophyte	perennial_border_flower
Silene.dioica	3.5	2	3	4	3	3	3	hemicryptophyte_biennial_hapaxanthic	perennial_border_flower
Silene.pratensis	2.5	1	3	4	3	3	3.5	biennial_hapaxanthic_therophyte	annual_border_flower
Silene.flos-cuculi	4	3	3	3	5	1	1.5	hemicryptophyte	lawn_meadow_plant
Silene.nutans	2	1	3	2	3	3	3.5	hemicryptophyte	lawn_meadow_plant
Silene.vulgaris	2.5	1	3	2	3	3	3	hemicryptophyte	lawn_meadow_plant
Silybum.marianum	2.5	3	4	4	3	1		therophyte	annual_border_flower
Sinapis.alba	2.5	1	4	3	3	3		therophyte	groundcover_structure
Solanum.dulcamara	3.5	3	3	4	3	1		chamaephyte_herbacious	spontanous
Solanum.melongena	3	1	3	4	3	3		therophyte	crop
Solanum.nigrum	3	1	4	4	3	3	2.5	therophyte	spontanous
Solanum.tuberosum	2.5	1	3	4	3	3	3.5	geophyte	crop
Solidago.canadensis	3	3	4	4	3	1		hemicryptophyte	perennial_border_flower
Solidago.gigantea	3.5	3	3	4	5	1		hemicryptophyte	perennial_border_flower
Solidago.virgaurea	2.5	1	3	3	5	3	3	hemicryptophyte	perennial_border_flower
Sonchus.arvensis	3.5	2	4	4	3	1	3.5	geophyte_hemicryptophyte	spontanous
Sonchus.asper	3.5	1	3	4	3	x	3	therophyte	spontanous
Sonchus.oleraceus	3	1	4	4	3	3	3	therophyte	spontanous
Sorbus.aria	2	2	3	2	3	3	2.5	phanerophyte	tree
Sorbus.aucuparia	3	1	3	3	3	3	4	phanerophyte	tree
Sorghum.bicolor	2	1	3	3	3	3		therophyte	crop
Sorghum.halepense	2	2	4	4	3	3	3	geophyte	spontanous
Spinacia.oleracea	3	1	3	4	3	3		therophyte	crop
Spiraea.japonica	3	1	3	3	3	3		nanophanerophyte	flower_shrub
Spirodela.polyrhiza	5v	1	3	4	-	-	1	pleustophyte	pond_plant
Stachys.byzantina	2	1	3	4	3	3		chamaephyte_hemicryptophyte	perennial_border_flower
Stachys.palustris	3.5	3	3	3	5	3	2.5	geophyte	pond_plant
Stachys.recta	1.5	1	4	2	3	3	4	hemicryptophyte	perennial_border_flower
Stachys.sylvatica	3.5	1	3	4	5	3	2	hemicryptophyte	spontanous
Staphylea.pinnata	2.5	1	4	3	3	3	2.5	nanophanerophyte	flower_shrub
Arctium.lappa	2.5	2	4	5	3	3		biennial_hapaxanthic	spontanous
Stellaria.media	3	1	3	4	3	3	1.5	therophyte	spontanous
Symphoricarpos.albus	3.5	2	3	4	3	1		nanophanerophyte	hedge
Symphytum.asperum	3	2	3	4	3	1		hemicryptophyte	perennial_border_flower
Symphytum.officinale	3.5	3	3	4	3	1	2.5	hemicryptophyte	perennial_border_flower
Symphytum.grandiflorum	3	1	3	3	3	3		geophyte	groundcover_structure
Syringa.vulgaris	3	1	4	3	3	3		nanophanerophyte	flower_shrub
Tagetes.patula	3	1	3	3	3	3		therophyte	annual_border_flower
Tanacetum.corymbosum	2	2	4	2	3	3	3	hemicryptophyte	perennial_border_flower
Tanacetum.parthenium	3	1	3	4	3	3		hemicryptophyte	perennial_border_flower
Tanacetum.vulgare	3.5	2	3	4	3	3		hemicryptophyte	perennial_border_flower
Taraxacum.officinale.aggr.	3	1	3	4	3	3	4.5	hemicryptophyte	lawn_meadow_plant
Taxus.baccata	2.5	3	4	2	3	3	3.5	phanerophyte	hedge
Telekia.speciosa	3.5	2	4	3	3	3		geophyte_hemicryptophyte	perennial_border_flower
Tellima.grandiflora	3.5	1	3	4	5	3		hemicryptophyte	groundcover_structure
Tetragonia.tetragonoides	3	2	3	4	3	1		therophyte	crop
Teucrium.chamaedrys	1.5	2	4	2	3	3	4	chamaephyte_woody	perennial_border_flower
Thalictrum.aquilegiifolium	4	3	4	3	5	1	2	hemicryptophyte	perennial_border_flower
Thalictrum.minus	2	1	3	2	3	5	3	hemicryptophyte	lawn_meadow_plant
Thelypteris.palustris	4.5	2	3	3	5	5		geophyte	pond_plant
Thuja.occidentalis	3	2	3	2	3	3	3	phanerophyte	hedge
Thymus.longicaulis	1.5	1	4	2	3	5	2	chamaephyte_herbacious	crop
Acer.campestre	2.5	1	3	3	3	3	4.5	phanerophyte	hedge
Thymus.pulegioides	2	2	3	2	3	3	2.5	chamaephyte_herbacious	lawn_meadow_plant
Thymus.vulgaris	1	1	3	2	3	3		chamaephyte_woody	crop
Tilia.cordata	2.5	1	3	2	3	3	3.5	phanerophyte	tree
Tilia.platyphyllos	3	1	4	3	3	3	3.5	phanerophyte	tree
Tofieldia.calyculata	3.5	3	4	2	5	1	1	hemicryptophyte	perennial_border_flower
Torilis.japonica	3	1	4	4	3	3		biennial_hapaxanthic_therophyte	spontanous
Trachycarpus.fortunei	3	3	3	3	3	3		phanerophyte	hedge
Tradescantia.virginiana	3	1	3	3	3	3		chamaephyte_herbacious	perennial_border_flower
Tragopogon.porrifolius	2	1	3	4	3	3		biennial_hapaxanthic	crop
Tragopogon.orientalis	2.5	2	4	3	3	3	3	biennial_hapaxanthic	lawn_meadow_plant
Trifolium.campestre	2.5	3	3	2	3	3	1.5	therophyte	spontanous
Trifolium.dubium	2.5	3	3	3	3	3	1.5	therophyte	lawn_meadow_plant
Aristolochia.clematitis	3.5	1	4	4	3	3		geophyte	perennial_border_flower
Trifolium.incarnatum	2	2	3	4	3	1	1.5	therophyte	groundcover_structure
Trifolium.pratense	3	1	3	3	3	3	2.5	hemicryptophyte_therophyte	lawn_meadow_plant
Trifolium.repens	3	2	3	4	3	1	3	chamaephyte_hemicryptophyte	lawn_meadow_plant
Tripleurospermum.inodorum	3	1	3	4	3	3	3.5	hemicryptophyte_therophyte	spontanous
Trisetum.flavescens	3	1	3	4	3	3	2	hemicryptophyte	lawn_meadow_plant
Aristolochia.rotunda	3	3	4	4	3	3		geophyte	perennial_border_flower
Triticum.aestivum	2.5	1	3	4	3	3	4	therophyte	spontanous
Trollius.europaeus	4	3	3	3	5	1	1.5	hemicryptophyte	perennial_border_flower
Tropaeolum.majus	3.5	1	3	4	3	3		chamaephyte_therophyte	annual_border_flower
Tussilago.farfara	3.5	1	4	3	1	1	3.5	geophyte	spontanous
Typha.latifolia	5	3	4	4	3	1	2	geophyte	pond_plant
Typha.minima	4^	3	4	3	1	1		geophyte	pond_plant
Ulmus.glabra	3.5	3	3	4	3	1	3.5	phanerophyte	tree
Ulmus.minor	3.5	3	4	3	3	1	5	phanerophyte	tree
Urtica.dioica	3.5	3	3	5	3	1	3	hemicryptophyte	spontanous
Utricularia.vulgaris	5u	1	3	3	-	-		pleustophyte	pond_plant
Vaccaria.hispanica	1.5	2	4	3	3	3	3	therophyte	annual_border_flower
Vaccinium.vitis-idaea	2.5	2	1	2	5	3	1.5	chamaephyte_woody	crop
Valeriana.officinalis	4	3	4	3	5	1	1.5	hemicryptophyte	perennial_border_flower
Armoracia.rusticana	3.5	2	3	4	3	1		geophyte	crop
Valerianella.locusta	3	1	3	3	3	3	1	therophyte	crop
Verbascum.blattaria	2.5	1	4	4	3	3		biennial_hapaxanthic	annual_border_flower
Verbascum.lychnitis	2	1	4	4	3	3	5	biennial_hapaxanthic	perennial_border_flower
Verbascum.nigrum	2.5	1	4	4	3	3	4	hemicryptophyte_biennial_hapaxanthic	perennial_border_flower
Verbascum.phoeniceum	1.5	1	4	3	3	3		biennial_hapaxanthic_therophyte	annual_border_flower
Verbascum.thapsus	2.5	1	3	4	3	3	2	biennial_hapaxanthic_therophyte	spontanous
Verbena.bonariensis	3.5	1	3	3	3	3		hemicryptophyte_therophyte	perennial_border_flower
Verbena.officinalis	3	2	3	4	3	1	1.5	biennial_hapaxanthic_therophyte	spontanous
Veronica.agrestis	3.5	1	2	4	3	3	1	therophyte	spontanous
Veronica.filiformis	3.5	1	3	4	3	3	1	hemicryptophyte	lawn_meadow_plant
Veronica.persica	3	1	4	4	3	3	1	therophyte	spontanous
Veronica.polita	2	1	4	3	3	1	1	therophyte	spontanous
Arrhenatherum.elatius	3	1	3	4	3	3	3.5	hemicryptophyte	lawn_meadow_plant
Veronica.arvensis	2.5	1	4	3	3	3	1	therophyte	spontanous
Veronica.beccabunga	4.5^	3	3	4	3	1		hemicryptophyte	pond_plant
Artemisia.abrotanum	3.5	1	3	3	3	3		chamaephyte_woody	crop
Veronica.chamaedrys	2.5	1	4	3	3	3	1.5	chamaephyte_hemicryptophyte	lawn_meadow_plant
Veronica.hederifolia.aggr.	3	1	3	4	3	3	1	therophyte	spontanous
Artemisia.absinthium	2	1	4	4	3	3		chamaephyte_herbacious	crop
Veronica.montana	4	3	3	4	3	1	1	chamaephyte_hemicryptophyte	spontanous
Veronica.peregrina	3.5	2	3	4	3	1		therophyte	spontanous
Veronica.serpyllifolia	3	1	3	4	3	3	1	hemicryptophyte	lawn_meadow_plant
Viburnum.x.bodnantense	3	1	3	3	3	3		nanophanerophyte	flower_shrub
Viburnum.lantana	2	1	4	2	3	3	4	nanophanerophyte	flower_shrub
Viburnum.opulus	3.5	3	3	3	5	1	3	nanophanerophyte	flower_shrub
Viburnum.rhytidophyllum	3	1	3	3	3	3		nanophanerophyte	flower_shrub
Viburnum.tinus	1.5	2	4	2	3	3		nanophanerophyte	flower_shrub
Vicia.cracca	3	3	3	3	3	1	3	hemicryptophyte	lawn_meadow_plant
Vicia.faba	3	1	3	4	3	3		therophyte	crop
Vicia.sativa	3	1	4	3	3	3	2.5	therophyte	spontanous
Vicia.sepium	3	1	3	3	3	3	1.5	hemicryptophyte	lawn_meadow_plant
Vinca.major	3	1	3	4	3	3		chamaephyte_woody	groundcover_structure
Vinca.minor	3	1	4	3	3	3		chamaephyte_woody	groundcover_structure
Viola.alba	2.5	1	4	3	3	3		hemicryptophyte	lawn_meadow_plant
Artemisia.campestris	1	1	4	2	3	5	4	chamaephyte_herbacious	perennial_border_flower
Viola.cornuta	2	1	4	3	3	3		therophyte	annual_border_flower
Artemisia.dracunculus	2.5	3	3	4	3	3		geophyte_hemicryptophyte	crop
Viola.hirta	2.5	1	4	2	3	3	1.5	hemicryptophyte	lawn_meadow_plant
Viola.odorata	3	1	3	4	3	3		hemicryptophyte	lawn_meadow_plant
Viola.elatior	4	3	3	3	5	1		hemicryptophyte	perennial_border_flower
Viola.reichenbachiana	3	1	3	3	3	3	1	hemicryptophyte	lawn_meadow_plant
Viola.riviniana	2.5	3	2	3	5	1	2	hemicryptophyte	lawn_meadow_plant
Viola.tricolor	3	1	2	3	3	3	1.5	biennial_hapaxanthic_therophyte	annual_border_flower
Vitis.vinifera	2.5	2	3	4	3	3	4	phanerophyte	crop
Waldsteinia.ternata	3	1	3	3	3	3		hemicryptophyte	groundcover_structure
Weigela.florida	3	1	3	3	3	3		nanophanerophyte	flower_shrub
Wisteria.sinensis	2.5	1	2	3	3	3		phanerophyte	climber
Yucca.filamentosa	1.5	1	3	3	3	3		chamaephyte_herbacious	perennial_border_flower
Zea.mays	2.5	1	3	4	3	3	3.5	therophyte	crop
Zinnia.elegans	3	1	3	4	3	3		therophyte	annual_border_flower
Artemisia.vulgaris	2.5	2	3	4	3	1	3.5	geophyte_hemicryptophyte	crop
Arum.italicum	3	3	3	3	3	3		geophyte	perennial_border_flower
Arum.maculatum	3	3	4	3	3	1	2	geophyte	spontanous
Aconitum.napellus.aggr.	4	3	3	4	5	1	2	hemicryptophyte	perennial_border_flower
Aruncus.dioicus	3.5	1	3	4	3	3	3	hemicryptophyte	perennial_border_flower
Asarum.europaeum	3.5	1	4	3	5	3	2	geophyte	groundcover_structure
Asclepias.syriaca	3	2	3	3	3	1		geophyte	perennial_border_flower
Asparagus.officinalis	2	1	4	3	3	5		geophyte	crop
Asplenium.ruta-muraria	2	1	5	2	1	5		hemicryptophyte	groundcover_structure
Asplenium.trichomanes.aggr.	2	1	2	2	1	5		hemicryptophyte	groundcover_structure
Aster.amellus	2	2	5	2	3	1	3	hemicryptophyte	perennial_border_flower
Aster.novae-angliae	3.5	2	4	4	3	1		geophyte	perennial_border_flower
Aster.novi-belgii	3	3	4	4	3	1		geophyte	perennial_border_flower
Astrantia.major	3.5	1	4	3	3	1	3	hemicryptophyte	perennial_border_flower
Actinidia.chinensis	3	1	3	3	3	3	3	phanerophyte	crop
Athyrium.filix-femina	3	1	2	3	5	3	1	hemicryptophyte	groundcover_structure
Atriplex.hortensis	2.5	1	4	4	3	3		therophyte	crop
Atropa.bella-donna	2.5	1	4	4	5	3		hemicryptophyte	perennial_border_flower
Aubrieta.deltoidea	2	1	4	3	1	5		chamaephyte_herbacious	perennial_border_flower
Aucuba.japonica	3	1	3	3	3	3		nanophanerophyte	hedge
Aurinia.saxatilis	2	1	4	2	1	5		chamaephyte_woody	perennial_border_flower
Adenophora.liliifolia	3.5	3	4	4	3	1	3	hemicryptophyte	perennial_border_flower
Avena.fatua	2.5	1	4	3	3	3	3	therophyte	spontanous
Avena.sativa	2.5	1	3	4	3	3	3	therophyte	spontanous
Barbarea.vulgaris	3.5	3	3	4	3	1		biennial_hapaxanthic_therophyte	crop
Bellis.perennis	3	1	4	3	3	3	1	hemicryptophyte	lawn_meadow_plant
Berberis.julianae	3	1	3	3	3	3		nanophanerophyte	flower_shrub
Berberis.thunbergii	3	1	3	3	3	3		nanophanerophyte	hedge
Adiantum.capillus-veneris	3.5	1	5	2	3	5		hemicryptophyte	groundcover_structure
Berberis.verruculosa	3	1	3	3	3	3		nanophanerophyte	hedge
Berberis.vulgaris	2	1	4	2	3	3	5	nanophanerophyte	flower_shrub
Bergenia.crassifolia	3	1	3	3	3	3		chamaephyte_herbacious	groundcover_structure
Beta.vulgaris	3	2	4	4	3	3	2.5	biennial_hapaxanthic	crop
Betula.pendula	x	2	x	2	x	x	5	phanerophyte	tree
Bidens.ferulifolia	3.5	2	3	3	3	3		therophyte	annual_border_flower
Bidens.frondosa	4.5	3	3	4	3	1		therophyte	spontanous
Borago.officinalis	3	1	3	4	3	3		therophyte	annual_border_flower
Brachypodium.pinnatum	2	2	4	3	3	1	3	geophyte_hemicryptophyte	lawn_meadow_plant
Brachypodium.sylvaticum	3.5	2	3	3	3	3		hemicryptophyte	spontanous
Brassica.napus	3.5	1	3	4	3	3	4	therophyte	spontanous
Brassica.oleracea	3.5	1	3	5	3	3		hemicryptophyte_therophyte	crop
Brassica.rapa	3	2	3	4	3	3		therophyte	crop
Briza.media	2	3	4	2	3	1	1.5	hemicryptophyte	lawn_meadow_plant
Bromus.erectus	2	2	4	2	3	3	3	hemicryptophyte	lawn_meadow_plant
Bromus.hordeaceus	3	2	3	4	3	3	1.5	therophyte	lawn_meadow_plant
Bromus.inermis	2	2	4	3	3	3	3.5	hemicryptophyte	spontanous
Bromus.ramosus	3	2	3	3	3	3	3	hemicryptophyte	spontanous
Bromus.sterilis	2	1	3	4	3	3		therophyte	spontanous
Bromus.tectorum	1	1	3	4	1	3	1	therophyte	spontanous
Brunnera.macrophylla	3	1	3	3	3	3		geophyte	perennial_border_flower
Bryonia.dioica	3	1	4	4	3	3		hemicryptophyte	perennial_border_flower
Buddleja.davidii	2	1	4	3	1	3		nanophanerophyte	flower_shrub
Buglossoides.purpurocaerulea	2	1	4	2	3	3		chamaephyte_hemicryptophyte	groundcover_structure
Buphthalmum.salicifolium	2	3	4	2	3	1	2.5	hemicryptophyte	perennial_border_flower
