# Supplementary material for: Direct and indirect effects of urban gardening on aboveground and belowground diversity influencing soil multifunctionality
Source: Sci Rep. 2019 Jul 5;9:9769. doi: 10.1038/s41598-019-46024-y (PMC6611818; doi:10.1038/s41598-019-46024-y)
Supplement: Supplementary file 2 — Supplementary dataset [file 41598_2019_46024_MOESM2_ESM.zip › R_Script_Tresch_et_al_2019_Scientific_Reports/R_script_Tresch_et_al_2019_final.R]

# This is a R script for the paper by Tresch et al. 2019: Direct and indirect effects of urban gardening on aboveground and belowground diversity inﬂuencing soil multifunctionality, Sci Rep.
# Revised version 30.05.2019, R version 3.4.2 "Short Summer"
# The main purpose of this script is to understand the statistical computations made for this paper
# All codes are coded by the main author Simon Tresch, based on literature given in the main paper and supplementary material.
# In case of any questions please contact the main author: simon.tresch@fibl.org


####### Literature used for calculation of the indices and models########################
# Multidiversity indices: Allan, E., Bossdorf, O., Dormann, C. F., Prati, D., Gossner, M. M., Tscharntke, T., et al. (2014). Interannual variation in land-use intensity enhances grassland multidiversity. PNAS 111, 308–313. doi:10.1073/pnas.1312213111
# Multifunctionality: Byrnes, J. E. K., Gamfeldt, L., Isbell, F., Lefcheck, J. S., Griffin, J. N., Hector, A., et al. (2014). Investigating the relationship between biodiversity and ecosystem multifunctionality: Challenges and solutions. Methods in Ecology and Evolution 5, 111–124.
# LMEM with Bayesian inferences: Korner-Nievergelt, F., Roth, T., Von Felten, S., Guélat, J., Almasi, B., Korner-Nievergelt, P., 2015. Bayesian data analysis in ecology using linear models with R, BUGS, and Stan. Academic Press.
# CWM of PEI:  Laliberté, E., Legendre, P., 2010. A distance-based framework for measuring functional diversity from multiple traits. Ecology 91, 299–305. doi:10.1890/08-2244.1
# piecewise SEM: Lefcheck, J. S. (2016). piecewiseSEM: Piecewise structural equation modelling in r for ecology, evolution, and systematics. Methods in Ecology and Evolution 7, 573–579. doi:10.1111/2041-210X.12512
# Phylogenetic Measures of Biodiversity: Helmus, M.R., Bland, T.J., Williams, C.K., Ives, A.R., 2007. Phylogenetic Measures of Biodiversity. Am. Nat. 169, E68–E83. doi:10.1086/511334
# Construction phylo tree based on open tree of life data set: Michonneau, F., Brown, J.W., Winter, D.J., 2016. rotl : an R package to interact with the Open Tree of Life data. Methods Ecol. Evol. 7, 1476–1481. doi:10.1111/2041-210X.12593
# Branch length calculation of phylo tree: Kembel, S.W., Cowan, P.D., Helmus, M.R., Cornwell, W.K., Morlon, H., Ackerly, D.D., Blomberg, S.P., Webb, C.O., 2010. Picante: R tools for integrating phylogenies and ecology. Bioinformatics 26, 1463–1464. doi:10.1093/bioinformatics/btq166
# PSV calculation: Paradis, E., 2011. Analysis of Phylogenetics and Evolution with R. Springer New York, New York, NY. doi:10.1007/978-1-4614-1743-9

#Used packages#####
library(tidyverse)#various data management and plotting options# see Wickham, H., Grolemund, G., 2016. R for data science: import, tidy, transform, visualize, and model data. “ O’Reilly Media, Inc.”
library(data.table);library(plyr)# Additional data manipulation 
library(Hmisc)#Concise statistical descriptions
library(car)#Scattero-plot Matrix
library(lme4) # LMEM
library(rstanarm)# WAIC calculation within R stan
library(piecewiseSEM)# obtaining R2 for LMEM and run path model
library(arm)# Bayesian models in R, see Korner-Nievergelt et al. (2015)
library(FD) #Calculate functional biodiversity indices, see Laliberté and Legendre (2010)
library(faraway)#Variance inflation factor VIF, vif {faraway} # Borcard et al. 2011 Numerical ecology with R S. 175, VIFs > 10 should be avoided
library(corrplot)# Corrplot: Wei, T. and Simko, V. (2017). R package ”corrplot”: Visualization of a Correlation Matrix
library(vegan)# PCA and NMDS ordination with metaMDS() see introduction : http://cc.oulu.fi/~jarioksa/opetus/metodi/vegantutor.pdf; including PERMANOVA with adonis(vegan)
library(ggvegan)#Plotting ordinations with ggplot2
library(rotl)# Phylogenetic trees based on the open tree of life https://cran.r-project.org/web/packages/rotl/vignettes/meta-analysis.html 
library(ape)# Paradis, E., Claude, J., Strimmer, K., 2004. APE: Analyses of Phylogenetics and Evolution in R language. Bioinformatics 20, 289–290. doi:10.1093/bioinformatics/btg412
library(ggtree) # for plotting phylo trees
library(picante)# phylogenetic distance calculation with picante

#1. Load data ############
mydata<-read.csv("Data/df_fauna_flora_new.csv", header = TRUE, sep=";",dec = ".")

# used functions
normalize <- function(x) {return ((x - min(x, na.rm=T)) / (max(x, na.rm=T) - min(x, na.rm=T)))}
mean_func <-function(x) mean(x, na.rm=T)

#############CWM of PEI ############

plant_CWM_flo<-read.csv("Data/ma.flow.sp.txt", header = TRUE, sep=";",dec = ".")
plant_CWM_flo$NORMPOSITION<-rownames(plant_CWM_flo)
plant_CWM_law<-read.csv("Data/ma.lawn.sp.txt", header = TRUE, sep=";",dec = ".")
plant_CWM_law$NORMPOSITION<-rownames(plant_CWM_law)
plant_CWM_veg<-read.csv("Data/ma.vege.sp.txt", header = TRUE, sep=";",dec = ".")
plant_CWM_veg$NORMPOSITION<-rownames(plant_CWM_veg)
plant_traits<-read.csv("Data/traits.txt", header = TRUE, sep=";",dec = ".")
plant_traits$plant_spe<-rownames(plant_traits)

#CWM of garden land-use type flower and berries:
plant_CWM_flo_traits<-as.data.frame(t(plant_CWM_flo))
plant_CWM_flo_traits$plant_spe<-rownames(plant_CWM_flo_traits)
plant_CWM_flo_traits<-merge(plant_traits,plant_CWM_flo_traits, by=c("plant_spe"))

abund_sites_flo<-plant_CWM_flo_traits[,11:ncol(plant_CWM_flo_traits)]
rownames(abund_sites_flo)<-plant_CWM_flo_traits$plant_spe
abund_sites_flo<-as.data.frame(t(abund_sites_flo))
abund_sites_flo<-abund_sites_flo  %>%
  mutate_if(is.factor,as.character)%>%
  mutate_if(is.character,as.numeric)

traits_mat_flo<-(plant_CWM_flo_traits[,2:8])
traits_mat_flo<-traits_mat_flo  %>%
  mutate_if(is.factor,as.character)%>%
  mutate_if(is.character,as.numeric)
rownames(traits_mat_flo)<-c(plant_CWM_flo_traits$plant_spe)

setdiff(colnames(abund_sites_flo),rownames(traits_mat_flo))# what is different, should be zero
intersect(colnames(abund_sites_flo),rownames(traits_mat_flo))#what is in both
sort(rowSums(abund_sites_flo))#check abundances per site
traits_mat_flo_F<-traits_mat_flo$F

# calculating CWM with dfFD(FD)
(funct_div_flo<-dbFD(traits_mat_flo, abund_sites_flo,calc.FDiv=T,stand.x = T,w.abun = F,corr = "cailliez"))
CWM_flo<-as.data.frame(funct_div_flo$CWM)
rownames(CWM_flo)<-rownames(plant_CWM_flo)

#CWM of garden land-use type vegetables:
plant_CWM_veg_traits<-as.data.frame(t(plant_CWM_veg))
plant_CWM_veg_traits$plant_spe<-rownames(plant_CWM_veg_traits)
plant_CWM_veg_traits<-merge(plant_traits,plant_CWM_veg_traits, by=c("plant_spe"))

abund_sites_veg<-plant_CWM_veg_traits[,11:ncol(plant_CWM_veg_traits)]
rownames(abund_sites_veg)<-plant_CWM_veg_traits$plant_spe
abund_sites_veg<-as.data.frame(t(abund_sites_veg))
abund_sites_veg<-abund_sites_veg  %>%
  mutate_if(is.factor,as.character)%>%
  mutate_if(is.character,as.numeric)

traits_mat_veg<-(plant_CWM_veg_traits[,2:8])
traits_mat_veg<-traits_mat_veg  %>%
  mutate_if(is.factor,as.character)%>%
  mutate_if(is.character,as.numeric)
rownames(traits_mat_veg)<-c(plant_CWM_veg_traits$plant_spe)

setdiff(colnames(abund_sites_veg),rownames(traits_mat_veg))# what is different
intersect(colnames(abund_sites_veg),rownames(traits_mat_veg))#what is in both
sort(rowSums(abund_sites_veg))#remove 5 sites for 1mm dec. becuase 0 abundance in those sites
traits_mat_veg_F<-traits_mat_veg$F
(funct_div_veg<-dbFD(traits_mat_veg, abund_sites_veg,calc.FDiv=T,stand.x = T,w.abun = F,corr = "cailliez"))
CWM_veg<-as.data.frame(funct_div_veg$CWM)
rownames(CWM_veg)<-rownames(plant_CWM_veg)

#CWM of garden land-use type grass:
plant_CWM_law_traits<-as.data.frame(t(plant_CWM_law))
plant_CWM_law_traits$plant_spe<-rownames(plant_CWM_law_traits)
plant_CWM_law_traits<-merge(plant_traits,plant_CWM_law_traits, by=c("plant_spe"))

abund_sites_law<-plant_CWM_law_traits[,11:ncol(plant_CWM_law_traits)]
rownames(abund_sites_law)<-plant_CWM_law_traits$plant_spe
abund_sites_law<-as.data.frame(t(abund_sites_law))
abund_sites_law<-abund_sites_law  %>%
  mutate_if(is.factor,as.character)%>%
  mutate_if(is.character,as.numeric)

traits_mat_law<-(plant_CWM_law_traits[,2:8])
traits_mat_law<-traits_mat_law  %>%
  mutate_if(is.factor,as.character)%>%
  mutate_if(is.character,as.numeric)
rownames(traits_mat_law)<-c(plant_CWM_law_traits$plant_spe)

setdiff(colnames(abund_sites_law),rownames(traits_mat_law))# what is different
intersect(colnames(abund_sites_law),rownames(traits_mat_law))#what is in both
sort(rowSums(abund_sites_law))#remove 5 sites for 1mm dec. becuase 0 abundance in those sites
traits_mat_law_F<-traits_mat_law$F
(funct_div_law<-dbFD(traits_mat_law, abund_sites_law,calc.FDiv=T,stand.x = T,w.abun = F,corr = "cailliez"))
CWM_law<-as.data.frame(funct_div_law$CWM)
rownames(CWM_law)<-rownames(plant_CWM_law)

# bind the three garden land-use types together
CWM_PEI<-rbind(CWM_law,CWM_veg,CWM_flo)
CWM_PEI$NORMPOSITION<-rownames(CWM_PEI)
CWM_PEI <- CWM_PEI %>%
  separate(NORMPOSITION,	into=c("ID_David",	"Year", "Normpos"), extra = 'drop', remove = FALSE)
CWM_PEI$ID_David<- as.numeric(CWM_PEI$ID_David)

CWM_PEI$Disturbance<-revalue(CWM_PEI$Normpos, c("1A"="Extensive", "1B"="Intensive"))#rename ID positions, because of the two different data sets from plants and soil biodiversity projects
sites<-mydata[,c("ID_David", "Number", "Disturbance")]
CWM_PEI<-merge(sites, CWM_PEI, by=c("ID_David", "Disturbance"))

CWM_PEI<-CWM_PEI %>%
  dplyr::select("Number", "F_CWM"="F",  "W_CWM"="W", "R_CWM"="R", "N_CWM"="N", "H_CWM"="H", "D_CWM"="D", "WT_CWM"="WT") %>%
  arrange(Number)


(mydata<-as.tibble(merge(mydata,CWM_PEI,by=c("Number")))) # add to mydata

#############Soil fauna multidiversity index############
# calculated in accordance with Allan, E., Bossdorf, O., Dormann, C. F., Prati, D., Gossner, M. M., Tscharntke, T., et al. (2014). 
# Interannual variation in land-use intensity enhances grassland multidiversity. PNAS 111, 308–313. doi:10.1073/pnas.1312213111

#collembola SR

collembola_SR<-(mydata[,128:172])
collembola_SR<-collembola_SR[,1:39]#without juveniles

SR_COL<- collembola_SR%>%
  mutate( collembola_SR= rowSums(collembola_SR>0)) %>% #max. 13 col. species per plot (7x), min. 0 (5x)
  dplyr::select(collembola_SR)

#earthworm SR only species not including groups of juveniles
earthworm_SR<-(mydata[,173:190])

SR_EW<- earthworm_SR%>%
  mutate( earthworm_SR= rowSums(earthworm_SR>0)) %>% #max. 8 ew. species per plot (1x), min. 0 (5x)
  dplyr::select(earthworm_SR)

EW_COL_SR<-cbind(SR_EW,SR_COL)

SR_EW_COL<- EW_COL_SR %>%
  mutate_all(funs(s=normalize(.))) #1.normalize
SR_EW_COL <- SR_EW_COL  %>% #2. average
  mutate(SR_EW_COL_s_mean = rowMeans(SR_EW_COL[3:4]))


multidiv_soil<-as.data.frame(SR_EW_COL$SR_EW_COL_s_mean)
colnames(multidiv_soil)<-c("multidiv_soil")


mydata<-cbind(mydata,multidiv_soil) # add to mydata


#############Soil fauna multibiomass index##########
#Collembola biomass
collembola_biomass<-(mydata[,128:172])
collembola_biomass$habitat<-mydata$garden_habitat_simplified
collembola_biomass<-collembola_biomass %>% 
  mutate(COL_count = rowSums(.[1:45]))%>%
  mutate(COL_biomass = COL_count*5 )%>% #to convert numbers of individuals to biomass we used estimates from Petersen & Luxton (1982) with average dry weights per individual as follows: collembola (5 mug)
  mutate(COL_biomass_m2 = (COL_biomass*84.88)/1000 ) #mg/m2 conversion collembola 6 cylinders 5 cm diameter into 1m2 and mu into mg
collembola_biomass<- collembola_biomass %>%
  dplyr::select(COL_biomass_m2)

#Earthworm biomass: measures for all individuals in gramm:
biomass_EW_COL<-cbind(mydata$EW_mass,collembola_biomass)

multi_biomass_EW_COL<- biomass_EW_COL %>%
  mutate_all(funs(s=normalize(.))) #1.normalize
multi_biomass_EW_COL <- multi_biomass_EW_COL  %>% #2. average
  mutate(multi_biomass_EW_COL= rowMeans(multi_biomass_EW_COL[3:4]))%>% 
  dplyr::select(multi_biomass_EW_COL)

mydata<-cbind(mydata,multi_biomass_EW_COL)

#########Soil fauna multiPhyloDiv######
# internet connection is needed!
#phylogenetic trees in the Open Tree database
#Get Open Tree IDs to match your data
# each row represents a measurement taken from one species, and your goal is to put these measurements in some phylogenetic context
tnrs_contexts()
#search of species in Open Tree Taxonomy 
#check table output, it can handle misspellings and synonyms in general
#load new species names, abgeglichen with open tree of life and names changed if not found, 5 species not found and changed to genus names
all_species<-read.csv("Data/species_open_tree_of_life.csv", header = TRUE, sep=";",dec = ".")
rownames(all_species)<-all_species$species_old
#only EW and COL species, without isopoda and gastropoda
all_species<-all_species[(rownames(all_species) %in% c( "Bourletiella_hortensis","Ceratophysella_bengtssoni","Ceratophysella_denticulata","Choreutinula_inermis","Cryptopygus_thermophilus","Desoria_violacea","Dicyrtomina_ornata","Entomobrya_marginata","Entomobrya_multifasciata","Folsomia_candida","Folsomia_quadrioculata","Folsomia_similis","Folsomia_spinosa","Folsomides_parvulus","Heteromurus_nitidus","Hypogastrura_purpurescens","Isotoma_viridis","Isotomiella_minor","Isotomurus_balteatus","Isotomurus_graminis","Isotomurus_palustris","Kalaphorura_burmeisteri","Lepidocyrtus_cyaneus","Lepidocyrtus_lignorum","Lepidocyrtus_violaceus","Megalothorax_minimus","Mesaphorura_macrochaeta","Metaphorura_affinis","Neanura_muscorum","Onychiuroides_granulosus","Parisotoma_notabilis","Pogonognathellus_flavescens","Protaphorura_pulvinata","Pseudosinella_alba","Pseudosinella_petterseni","Schoettella_ununguiculata","Sminthurinus_aureus","Sphaeridia_pumilis","Stenaphorura_denisi" 
                                                        ,"Allolobophora_chlorotica_chlorotica","Allolobophora_icterica","Aporrectodea_caliginosa_caliginosa","Aporrectodea_giardi_giardi", "Aporrectodea_caliginosa_nocturna","Aporrectodea_caliginosa_tuberculata","Aporrectodea_rosea_rosea", "Aporrectodea_longa_longa","Aporrectodea_longa_ripicola","Dendrobaena_octaedra","Dendrodrilus_rubidus_rubidus","Dendrodrilus_subrubicundus", "Lumbricus_castaneus", "Octolasion_cyaneum", "Lumbricus_festivus","Lumbricus_rubellus_rubellus", "Lumbricus_terrestris", "Octolasion_tyrtaeum_lacteum"   )),]
species<-as.data.frame(all_species$species_new)
colnames(species)<-c("species")
species$species<-as.character(species$species)
#match species list with open tree of life data base
(taxa <- tnrs_match_names(unique(species$species), context="Animals"))
#create a named vector that maps the names we have for each species to the names Open Tree uses for them
taxon_map <- structure(taxa$search_string, names=taxa$unique_name)

tr <- tol_induced_subtree(taxa$ott_id)
plot(tr, show.tip.label=T)
#make own labels
tr$tip.label
tr$tip.label<-substr(tr$tip.label,1,nchar(tr$tip.label)-7)
tr$tip.label<-gsub('_ot', '', tr$tip.label)
tr$tip.label<-gsub('_ott', '', tr$tip.label)
tr$tip.label<-gsub('_o', '', tr$tip.label)
tr$tip.label<-gsub('_', ' ', tr$tip.label)
tr$node.label
tr$node.label<-substr(tr$node.label,1,nchar(tr$node.label)-7)
tr$node.label<-gsub(' ot', '', tr$node.label)
tr$node.label<-gsub(' ott', '', tr$node.label)
tr$node.label<-gsub(' o', '', tr$node.label)

plot(tr, show.tip.label=T, show.node.label = T)

## branch lengths: compute.brlen from ape has been used
tr<-compute.brlen(tr)

tree <- get.tree(tr)
tree

ggtree(tree) + 
  geom_treescale() + 
  geom_text2(aes(subset=!isTip, label=node), hjust=-.3) + 
  geom_tiplab()
#phylogenetic distance calculation with picante
#merge species names from open tree of life with species matrix names

(EW<-as.data.frame(mydata[,173:190]))#EW excl. Juveniles
(COL<-as.data.frame(mydata[,128:166]))#coll without Juveniles
species_matrix<-cbind(EW,COL)
rownames(species_matrix)<-mydata$Number
species_matrix_t<-as.data.frame(t(species_matrix))
species_matrix_t$species_old<-rownames(species_matrix_t)
species_matrix_t_new<-merge(species_matrix_t, all_species, by=c("species_old"))
species_matrix_t_new$species.open.tree.of.life<-NULL
species_matrix_t_new$species_old<-NULL
species_matrix_t_new$found<-NULL
rownames(species_matrix_t_new)<-as.character(species_matrix_t_new$species_new)
species_matrix_t_new$species_new<-NULL
species_matrix_new<-t(species_matrix_t_new)

phy <- tr
comm <- species_matrix_new

#Phylogenetic Sp Variability (PSV): expected variance among species in a community phylogeny for a trait evolving under Brownian motion
(psv.result<-psv(comm, phy))
PSV<-psv.result$PSVs
mydata<-cbind(mydata, PSV)

####
####

#############PCA#############
# SQM
sqi<-mydata[,c("SA","PR","BD", "Mg", "P", "Fe", "K", "pH", "Mn","Corg", "Cmic", "Bacteria", "Fungi")]
sqi$Number<-mydata$Number

sqi_all<- sqi %>% # remove NA rows
  filter(complete.cases(.)) # - 4 measurements
sqi_red<-sqi_all
sqi_red$Number<-NULL
pca_sqi<-rda(sqi_red,na.rm=T, center = TRUE, scale = TRUE)
summary (pca_sqi)

pca_sites_SQI<-scores(pca_sqi, choices=1:4,display = "sites", scaling=0)
colnames(pca_sites_SQI)<-c("PC1_SQI","PC2_SQI","PC3_SQI","PC4_SQI")
Number<-as.data.frame(sqi_all$Number)
colnames(Number)<-c("Number")
pca_sites_SQI<-cbind(pca_sites_SQI, Number)

mydata<-merge(mydata,pca_sites_SQI, by="Number", all.x=TRUE)


#############Soil multifunctionality index############
# calculated in accordance with Allan, E., Bossdorf, O., Dormann, C. F., Prati, D., Gossner, M. M., Tscharntke, T., et al. (2014). 
# See Byrnes 2014 Methods Ecol. Evol. -> use averaging approach
# 1. Soil function decomposition above (litter bags Tresch 2019 Sci. Tot. Env. ) and belowground (Tea bag index Tresch 2018a Fron. Env. Sci.)
dec<-mydata[c("mean_decomposition_green","mean_decomposition_rooibos","Stem_4mm", "Stem_1mm","Leaf_4mm","Leaf_1mm")]

decomposition<-dec %>%
  dplyr::select("grean_tea"="mean_decomposition_green", "Leaf_4mm")

# 2. Soil function Nutrient cycling / plant growth, by measurements of potential mineralisable N and C (Tresch 2018b Front. Env. Sci.)  
plant_growth<-mydata[c("SumNmin","SumCO2")]
colnames(plant_growth)<-c("Nmin", "Cmin")

multi_functionality<-cbind(decomposition,plant_growth)

# 3. Soil function water storage (WHC; Tresch 2018b Front. Env. Sci.)  
water_storage<-mydata[c("WHC")]

multi_functionality<-cbind(multi_functionality,water_storage)

# calculation of multifunctionality according to Byrnes 2014 MEE with the averaging approach:
multi_functionality<- multi_functionality %>%
  mutate_all(funs(s=normalize(.))) #1.normalize
multi_functionality <- multi_functionality  %>% #2. average
  mutate(multi_functionality= rowMeans(multi_functionality[6:10]))%>% 
  dplyr::select(multi_functionality)
mydata<-cbind(mydata,multi_functionality)


# #############linear mixed effect models (LMEM) with a Baesian approach#############
# 
# 
# #with the example of PEI:
# response<-mydata$F_CWM
# response<-mydata$W_CWM
# response<-mydata$R_CWM
# response<-mydata$N_CWM
# response<-mydata$H_CWM
# response<-mydata$D_CWM
# response<-mydata$WT_CWM
# 
# 
# #different factor order for habitat for grass vs. flowers and berries differences
# habitat<-mydata$garden_habitat_simplified
# mod<-lmer(response ~ habitat + sealed_250_s + sealed_250_s_q + (1|Garden_ID),data = mydata, REML=F)
# #assessing model assumptions such as iid (see Körner-Nievergelt 2015)
# summary(mod)
# hist(response)
# 
# par(mfrow=c(2,2), mar=c(4,4,2,1), mgp=c(2.2,0.8,0))
# scatter.smooth(fitted(mod), resid(mod)); abline(h=0, lty=2)
# mtext("Tukey-Anscombe Plot", 3, line=0.8, cex=0.8)  # residuals vs. fitted
# qqnorm(resid(mod), main="Normal qq-plot, residuals", cex.main=0.8) # qq of residuals
# qqline(resid(mod))
# scatter.smooth(fitted(mod), sqrt(abs(resid(mod)))) # res. var vs. fitted
# qqnorm(ranef(mod)$Garden_ID[,1], main="Normal qq-plot, random effects", cex.main=0.8)
# qqline(ranef(mod)$Garden_ID[,1]) # qq of random effects
# 
# # Drawing conclusions with Posterior Distribution
# #making a df with all Post. distr. with the sim(bsim)
# set.seed(0470)    # specify the seed (starting value for your random generator)
# nsim <- 10000
# bsim <- sim(mod, n.sim=nsim)
# colnames(bsim@fixef) <- names(fixef(mod))  # sim does not assign the names of the parameter in the current version.
# round(apply(bsim@fixef, 2, quantile, prob=c(0.025,0.5,0.975)),3) #95 % credible intervals
# 
# #95 % credible intervals and means of the fitted posterior distributions can be calculated based on the values from the sim
# # see Book of Körner-Nievergelt et al. 2015: Bayesian data analysis in ecology using linear models with R, BUGS, and Stan

########## PERMANOVA and NMDS ordination#############
mydata_NMDS<-mydata %>% 
  dplyr::select(management_intensity,water_freq,fert_freq,pesticides_freq,disturbance_freq,weeding_freq,overwarming, # garden management
                F_CWM,W_CWM,R_CWM,N_CWM,H_CWM,D_CWM,WT_CWM,# plant traits
                SA,PR,BD,Mg,P,Fe,K,pH,Mn,Corg,Cmic,Fungi,Bacteria,# soil quality measurements
                habitat=garden_habitat_simplified,sealed_250_s,Garden_Type,#garden characteristic
                Number) %>%
  filter(complete.cases(.)) #without any NA (from bacteria and fungi) N=154

#EW only
(measurements<-as.data.frame(mydata[,173:193]))#EW incl. Juveniles
rownames(measurements)<-mydata$Number
measurements$Number<-rownames(measurements)
mydata_NMDS<-merge(mydata_NMDS, measurements, by="Number")
measurements<-mydata_NMDS[,32:52]

#COL only

mydata_NMDS<-mydata %>% 
  dplyr::select(management_intensity,water_freq,fert_freq,pesticides_freq,disturbance_freq,weeding_freq,overwarming, # garden management
                F_CWM,W_CWM,R_CWM,N_CWM,H_CWM,D_CWM,WT_CWM,# plant traits
                SA,PR,BD,Mg,P,Fe,K,pH,Mn,Corg,Cmic,Fungi,Bacteria,# soil quality measurements
                habitat=garden_habitat_simplified,sealed_250_s,Garden_Type,#garden characteristic
                Number) %>%
  filter(complete.cases(.)) #without any NA (from bacteria and fungi) N=154

(measurements<-as.data.frame(mydata[,128:166]))#coll without Juveniles
rownames(measurements)<-mydata$Number
measurements$Number<-rownames(measurements)
mydata_NMDS<-merge(mydata_NMDS, measurements, by="Number")
measurements<-mydata_NMDS[,32:70]

# Hellinger transformation, see decostand{vegan} for other Standardization Methods for Community Ecology
(ord<-metaMDS(decostand(measurements, "hellinger"),distance = "euc",k=2,trymax=1000))

stressplot(ord)#Shepard plot, which shows scatter around the regression between the interpoint distances in the final configuration (i.e., the distances between each pair of communities) against their original dissimilarities. Large scatter around the line suggests that original dissimilarities are not well preserved in the reduced number of dimensions

# Shepard plot and goodness of fit
par(mfrow=c(1,2))
stressplot(ord, main="Shepard plot")
gof <- goodness(ord)
plot(ord, type="t", main="Goodness of fit") #Poorly fitted sites have larger bubbles.
points(ord, display="sites", cex=gof*300)
ord$stress #High stress values indicate that there was no 2-dimensional arrangement of your points that reflect their similarities. A rule of thumb is that stress values should ideally be less than 0.2 or even 0.1.
ordiplot(ord)

autoplot(ord)

#PERMANOVA
#create distance matrix first
dist_mat<-vegdist(decostand(measurements,"hellinger"), method="euc")

#run PERMANOVA (Permutational Multivariate Analysis of Variance Using Distance Matrices) see adonis{vegan}
perMANOVA1<-adonis(dist_mat ~ 
                     management_intensity + water_freq + fert_freq + pesticides_freq + disturbance_freq + weeding_freq +  # garden management
                     F_CWM + W_CWM + R_CWM + N_CWM + H_CWM + D_CWM + WT_CWM + # plant traits
                     SA + PR + BD + Mg + P + Fe + K + pH + Mn + Corg + Cmic + Fungi + Bacteria+ # soil quality measurements
                     habitat + overwarming #garden characteristics  
                   ,data = mydata_NMDS, permutations = 9999)
perMANOVA1#

# Please note 10000 permutations can take some minutes...


###### piecewise SEM #####
mydata<-read.csv("Data/data_SEM.csv", header = TRUE, sep=";",dec = ".")

#z-transformation of all response variables
mydata<-mydata %>% mutate_at(c("multibeta_soil","mean_beta_plants", "multiPhyloDiv", "PSV", "urbanization", "PC1_PEI", "PC2_PEI", "PC3_PEI", "PC1_SQI", "PC2_SQI", "PC3_SQI", "PC4_SQI","SR_plants", "multidiv_soil", "SA","Garden_intensity", "pH","sealed_250_s_q","ManInCoverInt_leaves_snail_herbicide","sealed_250_s", "multi_biomass_soil","multi_biomass_EW_COL", "multi_decomposition", "multi_functionality", "management_intensity"), 
                             funs(z= scale))

mydata$habitat<-factor(mydata$habitat,levels = c("grass","flower & berries","vegetables"))
#for SEM path-model variable selection see Materials and Methods as well as:
# 1) Shipley, B., 2016. Cause and correlation in biology: a user’s guide to path analysis, structural equations and causal inference with R. Cambridge University Press.
# 2) Lefcheck, J.S., 2016. piecewiseSEM: Piecewise structural equation modelling in r for ecology, evolution, and systematics. Methods Ecol. Evol. 7, 573–579. doi:10.1111/2041-210X.12512

# SEM according to a priori SEM (see Figure 1)
# fisher.c:30.66; p.value: 0.795; AICc: 286.836


mod1.sem<-list(
  multi_funct_soil = lme(multi_functionality_z ~  SR_plants_z  + habitat  + PC1_SQI_z + PC2_SQI_z +PC3_SQI_z + PC4_SQI_z + multi_biomass_EW_COL_z + multidiv_soil_z +  urbanization_z + management_intensity_z, random = ~1 | Garden_ID, data = mydata,na.action = na.exclude),
  multi_div_soil = lme(multidiv_soil_z ~   SR_plants_z  + habitat + management_intensity_z +  urbanization_z, random = ~1 | Garden_ID, data = mydata,na.action = na.exclude),
  multi_biom_soil = lme(multi_biomass_EW_COL_z ~  multidiv_soil_z + SR_plants_z + management_intensity_z   + habitat  +  urbanization_z , random = ~1 | Garden_ID, data = mydata,na.action = na.exclude),
  plant_div = lme(SR_plants_z ~ management_intensity_z + habitat  , random = ~1 | Garden_ID, data = mydata,na.action = na.exclude),
  SQI_PC1 = lme(PC1_SQI_z ~ habitat +  management_intensity_z + urbanization_z, random = ~1 | Garden_ID, data = mydata,na.action = na.exclude),
  SQI_PC2 = lme(PC2_SQI_z ~ habitat +  management_intensity_z + urbanization_z, random = ~1 | Garden_ID, data = mydata,na.action = na.exclude),
  SQI_PC3 = lme(PC3_SQI_z ~ habitat +  management_intensity_z + urbanization_z, random = ~1 | Garden_ID, data = mydata,na.action = na.exclude),
  SQI_PC4 = lme(PC4_SQI_z ~ habitat +  management_intensity_z + urbanization_z, random = ~1 | Garden_ID, data = mydata,na.action = na.exclude)) 

#SEM output
sem.fit(mod1.sem,mydata,conditional = T)#Run goodness-of-fit tests
(sem.coef<-sem.coefs(modelList = mod1.sem,data=mydata))#Evaluate path significance using unstandardized coefficients
(sem.fit<-sem.model.fits(modelList = mod1.sem))#Explore individual model fits
sem.plot(mod1.sem, mydata,show.nonsig = F, alpha = 0.05)#The arrow width indicates the strength of the effect (based on estimates from sem.coefs). Dashed and grey arrows indicate non-significant effects. Red arrows indicate negative effects.

# NEW most parsimonious SEM
# Inclusion of PC1_SQI_z in fauna multibiomass, because of the significant missing link
# fisher.c:24.31; p.value: 0.931; AICc: 288.31

mod2.sem<-list(
    multi_funct_soil = lme(multi_functionality_z ~  SR_plants_z  + habitat  + PC1_SQI_z + PC2_SQI_z +PC3_SQI_z + PC4_SQI_z + multi_biomass_EW_COL_z + multidiv_soil_z +  urbanization_z + management_intensity_z, random = ~1 | Garden_ID, data = mydata,na.action = na.exclude),
    multi_div_soil = lme(multidiv_soil_z ~   PC1_SQI_z + SR_plants_z  + habitat + management_intensity_z +  urbanization_z, random = ~1 | Garden_ID, data = mydata,na.action = na.exclude),
    multi_biom_soil = lme(multi_biomass_EW_COL_z ~  multidiv_soil_z + SR_plants_z + management_intensity_z   + habitat  +  urbanization_z , random = ~1 | Garden_ID, data = mydata,na.action = na.exclude),
    plant_div = lme(SR_plants_z ~ management_intensity_z + habitat  , random = ~1 | Garden_ID, data = mydata,na.action = na.exclude),
    SQI_PC1 = lme(PC1_SQI_z ~ habitat +  management_intensity_z + urbanization_z, random = ~1 | Garden_ID, data = mydata,na.action = na.exclude),
    SQI_PC2 = lme(PC2_SQI_z ~ habitat +  management_intensity_z + urbanization_z, random = ~1 | Garden_ID, data = mydata,na.action = na.exclude),
    SQI_PC3 = lme(PC3_SQI_z ~ habitat +  management_intensity_z + urbanization_z, random = ~1 | Garden_ID, data = mydata,na.action = na.exclude),
    SQI_PC4 = lme(PC4_SQI_z ~ habitat +  management_intensity_z + urbanization_z, random = ~1 | Garden_ID, data = mydata,na.action = na.exclude)) 
  
#SEM output
sem.fit(mod2.sem,mydata,conditional = T)#Run goodness-of-fit tests
(sem.coef<-sem.coefs(modelList = mod2.sem,data=mydata))#Evaluate path significance using unstandardized coefficients
(sem.fit<-sem.model.fits(modelList = mod2.sem))#Explore individual model fits
sem.plot(mod2.sem, mydata,show.nonsig = F, alpha = 0.05)#The arrow width indicates the strength of the effect (based on estimates from sem.coefs). Dashed and grey arrows indicate non-significant effects. Red arrows indicate negative effects.


# Alternative SEM model with beta diversity values see Figure S7 and S8 in Appendix
mod3.sem<-list(
  multi_funct_soil = lme(multi_functionality_z ~ multibeta_soil_z + mean_beta_plants_z + PSV_z + SR_plants_z  + habitat  + PC1_SQI_z + PC2_SQI_z +PC3_SQI_z + PC4_SQI_z + multi_biomass_EW_COL_z + multidiv_soil_z +  urbanization_z + management_intensity_z, random = ~1 | Garden_ID, data = mydata,na.action = na.exclude),
  multi_div_soil = lme(multidiv_soil_z ~ multibeta_soil_z + mean_beta_plants_z + SR_plants_z  + habitat + management_intensity_z +  urbanization_z, random = ~1 | Garden_ID, data = mydata,na.action = na.exclude),
  multi_biom_soil = lme(multi_biomass_EW_COL_z ~ multibeta_soil_z + PSV_z +multidiv_soil_z + mean_beta_plants_z + SR_plants_z + management_intensity_z   + habitat  +  urbanization_z , random = ~1 | Garden_ID, data = mydata,na.action = na.exclude),
  multiPhyloDiv = lme(PSV_z ~ multidiv_soil_z + mean_beta_plants_z + SR_plants_z  + habitat + management_intensity_z + urbanization_z, random = ~1 | Garden_ID, data = mydata,na.action = na.exclude),
  multiDiss = lme(multibeta_soil_z ~ PSV_z  + mean_beta_plants_z  + SR_plants_z  + habitat + management_intensity_z + urbanization_z, random = ~1 | Garden_ID, data = mydata,na.action = na.exclude),
  plant_div = lme(SR_plants_z ~ management_intensity_z + habitat+ mean_beta_plants_z   , random = ~1 | Garden_ID, data = mydata,na.action = na.exclude),
  plant_beta = lme(mean_beta_plants_z ~ management_intensity_z + habitat   , random = ~1 | Garden_ID, data = mydata,na.action = na.exclude),
  SQI_PC1 = lme(PC1_SQI_z ~ habitat +  management_intensity_z + urbanization_z, random = ~1 | Garden_ID, data = mydata,na.action = na.exclude),
  SQI_PC2 = lme(PC2_SQI_z ~ habitat +  management_intensity_z + urbanization_z, random = ~1 | Garden_ID, data = mydata,na.action = na.exclude),
  SQI_PC3 = lme(PC3_SQI_z ~ habitat +  management_intensity_z + urbanization_z, random = ~1 | Garden_ID, data = mydata,na.action = na.exclude),
  SQI_PC4 = lme(PC4_SQI_z ~ habitat +  management_intensity_z + urbanization_z, random = ~1 | Garden_ID, data = mydata,na.action = na.exclude)) 
#SEM output
sem.fit(mod3.sem,mydata,conditional = T)#Run goodness-of-fit tests
(sem.coef<-sem.coefs(modelList = mod3.sem,data=mydata))#Evaluate path significance using unstandardized coefficients
(sem.fit<-sem.model.fits(modelList = mod3.sem))#Explore individual model fits
sem.plot(mod3.sem, mydata,show.nonsig = F, alpha = 0.05)#The arrow width indicates the strength of the effect (based on estimates from sem.coefs). Dashed and grey arrows indicate non-significant effects. Red arrows indicate negative effects.
